# Supplementary material for: Introducing a vignette experiment to study mechanisms of ethnic discrimination on the housing market
Source: PLoS One. 2022 Oct 27;17(10):e0276698. doi: 10.1371/journal.pone.0276698 (PMC9612456; doi:10.1371/journal.pone.0276698)
Supplement: S1 Data — (CSV) [file pone.0276698.s001.csv]

Uni_ID	ResponseId	KF	Q63_1	Q63_2	Q63_3	Q63_4	Q63_5	Q63_6	Q63_7	Q63_8	Q63_9	Q63_10	Q63_11	Q126_1	Q126_2	Q126_3	Q126_4	Q126_5	Q126_6	Q126_7	Q126_8	Q126_9	Q126_10	Q126_11	Q127_1	Q127_2	Q127_3	Q127_4	Q127_5	Q127_6	Q127_7	Q127_8	Q127_9	Q127_10	Q127_11	Q128_1	Q128_2	Q128_3	Q128_4	Q128_5	Q128_6	Q128_7	Q128_8	Q128_9	Q128_10	Q128_11
10	R_AEvA92NaaqUoQDL	Meneer en Mevrouw Van den Berghe willen hun appartement verhuren via uw makelaarskantoor. Het appartement is gelegen in een buurt met veel migranten en zou voor € 650 verhuurd worden. Ze geven jou ook nog de volgende boodschap mee: “We willen enkel rustige, propere huurders die geen overlast bezorgen”.	4	4	4	4	4	4	4	4	4	4	4	4	4	4	4	4	4	4	4	4	4	4	4	4	4	4	4	4	4	4	4	4	4	4	4	4	4	4	4	4	4	4	4	4
10	R_3FKcFzyX2BuOUyk	Meneer en Mevrouw Van den Berghe willen hun appartement verhuren via uw makelaarskantoor. Het appartement is gelegen in een buurt met veel migranten en zou voor € 1050 verhuurd worden. Ze geven jou ook nog de volgende boodschap mee: “De buurman heeft slechte ervaringen gehad met verhuren aan allochtonen, wij willen dat niet”.	6	6	6	4	6	3	4	6	2	5	6	6	6	6	3	6	2	4	6	3	5	6	2	2	1	6	2	6	6	4	2	5	2	2	1	1	5	2	3	5	4	4	5	3
10	R_2rjEQf5duHEu4nv	Meneer en Mevrouw Van den Berghe willen hun appartement verhuren via uw makelaarskantoor. Het appartement is gelegen in een buurt met veel migranten en zou voor € 650 verhuurd worden. Ze geven jou ook nog de volgende boodschap mee: “We willen het appartement snel verhuren, het is beetje bouwvallig en gelegen in een ruige buurt daarom is het zo goedkoop”.	6	5	4	5	5	3	5	5	3	2	6	6	6	4	4	4	1	4	6	3	2	6	6	5	4	4	6	3	4	6	3	2	6	6	5	4	4	6	1	4	5	3	2	7
10	R_OfLmoRVzORJBwg9	Meneer en Mevrouw Van den Berghe willen hun appartement verhuren via uw makelaarskantoor. Het appartement is gelegen in een Vlaamse, witte buurt en zou voor € 650 verhuurd worden. Ze geven jou ook nog de volgende boodschap mee: “We willen enkel rustige, propere huurders die geen overlast bezorgen”.	5	5	5	6	4	4	6	5	3	5	5	5	6	5	5	4	1	5	4	3	5	5	4	4	4	3	4	3	2	5	5	6	4	5	5	5	3	5	2	2	5	2	4	5
10	R_26eVQwwLuCl5oYk	Meneer en Mevrouw Van den Berghe willen hun appartement verhuren via uw makelaarskantoor. Het appartement is gelegen in een Vlaamse, witte buurt en zou voor € 1050 verhuurd worden. Ze geven jou ook nog de volgende boodschap mee: “De buurman heeft slechte ervaringen gehad met verhuren aan allochtonen, wij willen dat niet”.	6	7	6	4	4	3	6	4	4	7	7	6	6	5	5	4	2	6	4	3	7	7	4	1	1	3	4	3	3	4	4	4	7	5	1	1	2	4	2	1	4	4	4	7
10	R_dhZGfUnRKYTRJLj	Meneer en Mevrouw Van den Berghe willen hun appartement verhuren via uw makelaarskantoor. Het appartement is gelegen in een Vlaamse, witte buurt en zou voor € 650 verhuurd worden. Ze geven jou ook nog de volgende boodschap mee: “We willen het appartement snel verhuren, het is beetje bouwvallig en gelegen in een ruige buurt daarom is het zo goedkoop”.	5	3	4	4	4	5	4	4	3	5	6	5	3	3	3	4	1	3	4	3	5	6	5	3	3	4	4	5	4	4	3	5	6	5	3	4	4	5	1	3	5	3	5	6
10	R_yHY1pFKLYFDHFhT	Meneer en Mevrouw Van den Berghe willen hun appartement verhuren via uw makelaarskantoor. Het appartement is gelegen in een Vlaamse, witte buurt en zou voor € 1050 verhuurd worden. Ze geven jou ook nog de volgende boodschap mee: “We hebben slechte ervaringen gehad met allochtonen, en willen daarom niet aan allochtonen verhuren”.	4	5	5	4	4	6	5	4	4	7	6	5	6	6	4	4	2	5	4	4	5	6	6	1	2	4	4	6	3	4	2	6	6	6	1	2	4	4	2	4	4	1	7	6
10	R_3I4966HZMSRR3Q6	Meneer en Mevrouw Van den Berghe willen hun appartement verhuren via uw makelaarskantoor. Het appartement is gelegen in een Vlaamse, witte buurt en zou voor € 650 verhuurd worden. Ze geven jou ook nog de volgende boodschap mee: “De buurman heeft slechte ervaringen gehad met verhuren aan allochtonen, wij willen dat niet”.	7	7	7	6	4	3	6	4	4	2	6	6	7	6	6	4	3	6	4	4	3	6	6	3	3	3	4	3	5	4	4	3	6	6	3	3	3	4	3	6	4	4	3	6
10	R_3Rf8fvRFDaWyipb	Meneer en Mevrouw Van den Berghe willen hun appartement verhuren via uw makelaarskantoor. Het appartement is gelegen in een Vlaamse, witte buurt en zou voor € 650 verhuurd worden. Ze geven jou ook nog de volgende boodschap mee: “We hebben slechte ervaringen gehad met allochtonen, en willen daarom niet aan allochtonen verhuren”.	7	7	7	6	6	1	6	4	1	2	7	7	7	7	7	6	1	6	4	2	2	7	6	1	1	5	4	2	5	4	3	5	5	7	1	2	5	4	1	5	4	2	6	5
10	R_3IXgz25GVS9kM17	Meneer en Mevrouw Van den Berghe willen hun appartement verhuren via uw makelaarskantoor. Het appartement is gelegen in een buurt met veel migranten en zou voor € 1050 verhuurd worden. Ze geven jou ook nog de volgende boodschap mee: “We willen enkel rustige, propere huurders die geen overlast bezorgen”.	6	6	5	4	5	3	5	6	2	3	6	6	6	7	4	5	2	3	6	2	2	6	6	5	5	5	5	4	5	5	3	3	6	6	6	5	5	5	2	5	5	3	3	6
10	R_1LAp3f4SboUedcS	Meneer en Mevrouw Van den Berghe willen hun appartement verhuren via uw makelaarskantoor. Het appartement is gelegen in een buurt met veel migranten en zou voor € 650 verhuurd worden. Ze geven jou ook nog de volgende boodschap mee: “We hebben slechte ervaringen gehad met allochtonen, en willen daarom niet aan allochtonen verhuren”.	4	5	5	5	4	5	5	4	4	5	5	5	6	6	4	4	1	4	4	4	5	5	4	3	3	5	4	5	5	4	4	5	5	4	2	1	7	4	6	6	4	4	5	6
10	R_3fCqf8Eu4rLEOEg	Meneer en Mevrouw Van den Berghe willen hun appartement verhuren via uw makelaarskantoor. Het appartement is gelegen in een Vlaamse, witte buurt en zou voor € 1050 verhuurd worden. Ze geven jou ook nog de volgende boodschap mee: “We willen enkel rustige, propere huurders die geen overlast bezorgen”.	5	5	5	5	5	3	5	5	3	3	5	5	5	5	5	5	1	5	5	3	2	5	5	5	5	5	4	3	4	4	4	3	5	5	5	5	5	5	2	5	5	3	3	5
10	R_1Ow7jQREs0sIleQ	Meneer en Mevrouw Van den Berghe willen hun appartement verhuren via uw makelaarskantoor. Het appartement is gelegen in een buurt met veel migranten en zou voor € 1050 verhuurd worden. Ze geven jou ook nog de volgende boodschap mee: “We hebben slechte ervaringen gehad met allochtonen, en willen daarom niet aan allochtonen verhuren”.	4	4	4	4	4	4	4	4	4	7	7	4	4	4	4	4	4	4	4	4	7	7	4	4	4	4	4	4	4	4	4	7	7	7	4	4	4	4	4	4	4	4	7	7
10	R_d0agTgEWWgRKdEJ	Meneer en Mevrouw Van den Berghe willen hun appartement verhuren via uw makelaarskantoor.Het appartement is gelegen in een buurt met veel migranten en zou voor € 650 verhuurd worden. Ze geven jou ook nog de volgende boodschap mee: “De buurman heeft slechte ervaringen gehad met verhuren aan allochtonen, wij willen dat niet”.	5	7	7	4	4	2	4	5	3	7	7	6	7	7	2	6	1	3	6	6	6	7	6	6	7	7	5	2	7	5	4	7	7	6	5	6	7	5	1	7	5	3	7	7
10	R_30qHOFl1YyJLlQH	Meneer en Mevrouw Van den Berghe willen hun appartement verhuren via uw makelaarskantoor. Het appartement is gelegen in een buurt met veel migranten en zou voor € 650 verhuurd worden. Ze geven jou ook nog de volgende boodschap mee: “We willen het appartement snel verhuren, het is beetje bouwvallig en gelegen in een ruige buurt daarom is het zo goedkoop”.	7	4	4	4	4	2	4	4	1	4	7	7	4	4	4	4	4	4	4	1	4	7	7	4	4	4	4	2	4	4	1	4	7	7	4	4	5	6	1	4	4	1	4	7
10	R_XhY7vB5v5rjoo9j	Meneer en Mevrouw Van den Berghe willen hun appartement verhuren via uw makelaarskantoor. Het appartement is gelegen in een buurt met veel migranten en zou voor € 1050 verhuurd worden. Ze geven jou ook nog de volgende boodschap mee: “We hebben slechte ervaringen gehad met allochtonen, en willen daarom niet aan allochtonen verhuren”.	5	5	5	4	4	4	4	4	4	5	4	6	6	6	4	6	2	4	4	2	5	5	4	1	1	5	4	4	5	4	4	5	4	4	2	1	5	4	2	5	4	4	5	4
10	R_T1PT8Z1eQ4J9n4l	Meneer en Mevrouw Van den Berghe willen hun appartement verhuren via uw makelaarskantoor. Het appartement is gelegen in een Vlaamse, witte buurt en zou voor € 1050 verhuurd worden. Ze geven jou ook nog de volgende boodschap mee: “We willen enkel rustige, propere huurders die geen overlast bezorgen”.	4	3	3	3	4	5	3	4	3	5	3	5	6	5	5	4	4	5	5	2	4	5	4	3	3	3	4	6	3	4	5	6	3	5	3	3	4	5	4	5	4	2	6	5
10	R_12DapcphWbR8EQp	Meneer en Mevrouw Van den Berghe willen hun appartement verhuren via uw makelaarskantoor. Het appartement is gelegen in een Vlaamse, witte buurt en zou voor € 650 verhuurd worden. Ze geven jou ook nog de volgende boodschap mee: “We hebben slechte ervaringen gehad met allochtonen, en willen daarom niet aan allochtonen verhuren”.	5	5	5	5	4	3	4	4	3	5	6	5	5	5	5	4	2	5	4	3	5	6	5	3	3	4	4	3	4	4	3	5	6	5	3	3	5	4	2	4	4	3	3	6
10	R_3meEl5wBmkS23wY	Meneer en Mevrouw Van den Berghe willen hun appartement verhuren via uw makelaarskantoor. Het appartement is gelegen in een Vlaamse, witte buurt en zou voor € 650 verhuurd worden. Ze geven jou ook nog de volgende boodschap mee: “We willen enkel rustige, propere huurders die geen overlast bezorgen”.	5	5	5	4	4	5	5	4	4	5	6	5	5	5	4	5	4	4	4	4	5	6	5	3	3	4	4	3	4	4	4	5	5	5	1	1	4	6	2	4	5	4	4	5
10	R_bdVJk4VXLOu1r4R	Meneer en Mevrouw Van den Berghe willen hun appartement verhuren via uw makelaarskantoor. Het appartement is gelegen in een buurt met veel migranten en zou voor € 650 verhuurd worden. Ze geven jou ook nog de volgende boodschap mee: “We hebben slechte ervaringen gehad met allochtonen, en willen daarom niet aan allochtonen verhuren”.	6	6	7	4	6	2	4	4	4	7	7	7	7	7	4	4	1	4	4	4	7	7	6	2	2	4	4	2	4	4	2	7	6	7	3	3	4	4	1	4	4	4	7	6
10	R_5ckDS0d2Johlq9P	Meneer en Mevrouw Van den Berghe willen hun appartement verhuren via uw makelaarskantoor. Het appartement is gelegen in een Vlaamse, witte buurt en zou voor € 650 verhuurd worden. Ze geven jou ook nog de volgende boodschap mee: “De buurman heeft slechte ervaringen gehad met verhuren aan allochtonen, wij willen dat niet”.	5	5	5	5	5	2	5	5	3	6	6	5	6	6	6	5	1	6	5	3	5	6	3	2	2	2	3	3	3	5	6	5	4	5	3	3	3	5	2	3	5	5	6	5
10	R_3FIPUYp5jKUns9b	Meneer en Mevrouw Van den Berghe willen hun appartement verhuren via uw makelaarskantoor.Het appartement is gelegen in een buurt met veel migranten en zou voor € 650 verhuurd worden. Ze geven jou ook nog de volgende boodschap mee: “De buurman heeft slechte ervaringen gehad met verhuren aan allochtonen, wij willen dat niet”.	6	3	5	4	4	3	4	4	4	3	5	7	6	6	4	5	4	4	3	4	3	6	5	3	5	4	4	3	4	4	3	3	6	6	3	5	4	5	4	4	4	4	3	6
10	R_1eK0a7aDcYyDfcT	Meneer en Mevrouw Van den Berghe willen hun appartement verhuren via uw makelaarskantoor. Het appartement is gelegen in een Vlaamse, witte buurt en zou voor € 1050 verhuurd worden. Ze geven jou ook nog de volgende boodschap mee: “We hebben slechte ervaringen gehad met allochtonen, en willen daarom niet aan allochtonen verhuren”.	5	4	5	4	4	5	6	4	1	5	5	7	7	6	6	6	2	5	6	3	5	6	5	2	2	3	5	5	3	5	4	5	5	5	3	3	4	6	2	3	5	4	5	5
10	R_2qmWrouDozEbcdG	Meneer en Mevrouw Van den Berghe willen hun appartement verhuren via uw makelaarskantoor. Het appartement is gelegen in een buurt met veel migranten en zou voor € 1050 verhuurd worden. Ze geven jou ook nog de volgende boodschap mee: “We willen enkel rustige, propere huurders die geen overlast bezorgen”.	3	4	3	7	4	6	7	5	3	3	3	5	5	5	5	4	1	4	5	2	6	5	3	3	5	7	5	7	7	4	3	3	3	7	6	6	7	7	2	7	4	2	5	6
10	R_DN4vLnGnPxuTWtX	Meneer en Mevrouw Van den Berghe willen hun appartement verhuren via uw makelaarskantoor. Het appartement is gelegen in een buurt met veel migranten en zou voor € 650 verhuurd worden. Ze geven jou ook nog de volgende boodschap mee: “We willen enkel rustige, propere huurders die geen overlast bezorgen”.	6	6	6	4	4	4	3	6	1	7	6	6	7	6	4	5	2	4	5	1	5	7	6	5	4	4	6	3	4	6	2	7	6	6	5	5	5	6	1	5	4	4	7	6
10	R_ByVyEjkRrrnbkK5	Meneer en Mevrouw Van den Berghe willen hun appartement verhuren via uw makelaarskantoor. Het appartement is gelegen in een buurt met veel migranten en zou voor € 1050 verhuurd worden. Ze geven jou ook nog de volgende boodschap mee: “De buurman heeft slechte ervaringen gehad met verhuren aan allochtonen, wij willen dat niet”.	6	4	5	4	6	6	5	4	2	7	7	6	6	6	4	5	5	4	4	2	7	7	6	3	4	5	4	2	5	4	4	7	7	6	3	3	5	6	2	5	5	4	7	7
10	R_3J8VEmgOyYzSvzw	Meneer en Mevrouw Van den Berghe willen hun appartement verhuren via uw makelaarskantoor. Het appartement is gelegen in een buurt met veel migranten en zou voor € 650 verhuurd worden. Ze geven jou ook nog de volgende boodschap mee: “We willen enkel rustige, propere huurders die geen overlast bezorgen”.	2	1	3	3	2	7	3	6	4	4	1	5	6	4	3	6	2	2	7	1	7	4	2	1	2	7	3	7	7	6	4	5	1	5	5	5	7	5	4	7	6	1	6	7
10	R_30pYiGcBit9Ec2F	Meneer en Mevrouw Van den Berghe willen hun appartement verhuren via uw makelaarskantoor. Het appartement is gelegen in een Vlaamse, witte buurt en zou voor € 1050 verhuurd worden. Ze geven jou ook nog de volgende boodschap mee: “We hebben slechte ervaringen gehad met allochtonen, en willen daarom niet aan allochtonen verhuren”.	3	4	5	6	4	5	7	6	3	4	4	7	7	7	7	4	7	7	6	1	4	7	4	2	1	2	4	5	2	4	5	4	3	5	2	1	3	4	2	1	6	3	4	3
10	R_3GjqnLYHSzQ3Iqk	Meneer en Mevrouw Van den Berghe willen hun appartement verhuren via uw makelaarskantoor. Het appartement is gelegen in een buurt met veel migranten en zou voor € 1050 verhuurd worden. Ze geven jou ook nog de volgende boodschap mee: “We willen enkel rustige, propere huurders die geen overlast bezorgen”.	6	5	5	5	6	5	5	6	4	6	6	6	6	5	5	5	2	5	5	4	5	6	5	4	4	5	5	5	5	5	4	6	6	6	5	4	6	5	2	6	5	4	6	7
10	R_3LkcVIO6XRkD0L4	Meneer en Mevrouw Van den Berghe willen hun appartement verhuren via uw makelaarskantoor. Het appartement is gelegen in een buurt met veel migranten en zou voor € 1050 verhuurd worden. Ze geven jou ook nog de volgende boodschap mee: “We hebben slechte ervaringen gehad met allochtonen, en willen daarom niet aan allochtonen verhuren”.	6	5	4	4	4	4	4	4	4	6	6	7	6	6	4	4	2	7	7	4	4	6	6	1	1	6	4	6	6	4	4	4	6	6	1	2	7	4	6	6	4	4	4	6
10	R_1mlrjt1M2ZNgdH4	Meneer en Mevrouw Van den Berghe willen hun appartement verhuren via uw makelaarskantoor. Het appartement is gelegen in een buurt met veel migranten en zou voor € 650 verhuurd worden. Ze geven jou ook nog de volgende boodschap mee: “We hebben slechte ervaringen gehad met allochtonen, en willen daarom niet aan allochtonen verhuren”.	4	5	5	4	4	3	4	4	4	3	5	4	5	5	4	4	3	4	4	4	3	5	4	3	3	4	4	3	5	4	4	3	5	4	3	3	5	4	3	5	4	4	3	5
10	R_2SDkClk5wkcLYbU	Meneer en Mevrouw Van den Berghe willen hun appartement verhuren via uw makelaarskantoor. Het appartement is gelegen in een Vlaamse, witte buurt en zou voor € 650 verhuurd worden. Ze geven jou ook nog de volgende boodschap mee: “De buurman heeft slechte ervaringen gehad met verhuren aan allochtonen, wij willen dat niet”.	5	5	5	6	4	5	5	4	2	4	5	4	6	6	6	4	2	5	6	2	4	6	5	2	2	3	4	5	4	6	4	4	5	6	2	2	3	6	1	4	6	6	6	5
10	R_1NFIZyQfgEvUx1Z	Meneer en Mevrouw Van den Berghe willen hun appartement verhuren via uw makelaarskantoor. Het appartement is gelegen in een Vlaamse, witte buurt en zou voor € 650 verhuurd worden. Ze geven jou ook nog de volgende boodschap mee: “We willen het appartement snel verhuren, het is beetje bouwvallig en gelegen in een ruige buurt daarom is het zo goedkoop”.	5	6	6	5	4	5	5	5	4	6	5	5	5	5	5	4	2	5	5	4	6	5	6	4	4	3	5	2	4	4	3	6	5	5	5	5	5	4	2	4	4	4	6	5
10	R_2YfgHDHdbgVMQ5r	Meneer en Mevrouw Van den Berghe willen hun appartement verhuren via uw makelaarskantoor. Het appartement is gelegen in een Vlaamse, witte buurt en zou voor € 1050 verhuurd worden. Ze geven jou ook nog de volgende boodschap mee: “We willen enkel rustige, propere huurders die geen overlast bezorgen”.	4	4	4	4	4	6	4	4	4	7	7	7	5	4	4	4	3	4	4	4	7	7	7	4	4	4	4	6	4	4	4	7	7	4	6	4	4	4	2	4	4	4	7	7
10	R_QcUBr95DmrR7lyF	Meneer en Mevrouw Van den Berghe willen hun appartement verhuren via uw makelaarskantoor.Het appartement is gelegen in een buurt met veel migranten en zou voor € 650 verhuurd worden. Ze geven jou ook nog de volgende boodschap mee: “De buurman heeft slechte ervaringen gehad met verhuren aan allochtonen, wij willen dat niet”.	5	4	4	4	4	4	4	4	4	4	5	5	4	4	4	4	3	4	4	4	4	5	5	3	3	4	4	3	4	4	4	4	6	5	3	3	4	4	3	4	4	4	4	5
10	R_9vnfVcK78moQimR	Meneer en Mevrouw Van den Berghe willen hun appartement verhuren via uw makelaarskantoor. Het appartement is gelegen in een Vlaamse, witte buurt en zou voor € 1050 verhuurd worden. Ze geven jou ook nog de volgende boodschap mee: “De buurman heeft slechte ervaringen gehad met verhuren aan allochtonen, wij willen dat niet”.	6	7	6	6	5	4	6	4	1	4	7	6	7	6	6	5	1	6	5	2	4	7	5	3	5	4	5	5	4	5	4	4	7	6	2	4	3	6	1	6	6	6	4	7
10	R_3kbwpYcBaW3rv8T	Meneer en Mevrouw Van den Berghe willen hun appartement verhuren via uw makelaarskantoor. Het appartement is gelegen in een buurt met veel migranten en zou voor € 650 verhuurd worden. Ze geven jou ook nog de volgende boodschap mee: “We willen het appartement snel verhuren, het is beetje bouwvallig en gelegen in een ruige buurt daarom is het zo goedkoop”.	4	7	4	6	4	1	6	5	4	5	7	4	5	4	5	4	2	5	4	3	5	7	4	4	4	5	4	2	5	4	4	5	7	4	5	4	5	4	2	5	4	4	5	7
10	R_3CV0R3peXXwPoTN	Meneer en Mevrouw Van den Berghe willen hun appartement verhuren via uw makelaarskantoor. Het appartement is gelegen in een Vlaamse, witte buurt en zou voor € 650 verhuurd worden. Ze geven jou ook nog de volgende boodschap mee: “We willen enkel rustige, propere huurders die geen overlast bezorgen”.	4	5	4	6	4	5	6	4	4	7	4	4	6	4	6	4	4	6	4	4	7	5	4	3	2	4	6	4	4	4	1	7	4	4	4	4	3	4	2	3	4	4	7	5
10	R_40BI0zMlWfxULKx	Meneer en Mevrouw Van den Berghe willen hun appartement verhuren via uw makelaarskantoor. Het appartement is gelegen in een Vlaamse, witte buurt en zou voor € 650 verhuurd worden. Ze geven jou ook nog de volgende boodschap mee: “We hebben slechte ervaringen gehad met allochtonen, en willen daarom niet aan allochtonen verhuren”.	7	7	4	4	4	2	4	4	1	7	7	4	7	4	4	7	1	7	4	1	7	7	7	1	1	4	4	2	2	4	1	7	1	7	1	1	4	7	1	4	4	1	7	1
10	R_BECSpvTW1TZtHz3	Meneer en Mevrouw Van den Berghe willen hun appartement verhuren via uw makelaarskantoor. Het appartement is gelegen in een buurt met veel migranten en zou voor € 650 verhuurd worden. Ze geven jou ook nog de volgende boodschap mee: “We willen enkel rustige, propere huurders die geen overlast bezorgen”.	6	4	3	3	4	6	3	4	2	6	7	6	6	6	3	4	1	4	5	2	5	7	5	4	4	7	5	6	7	6	3	6	7	6	6	6	7	5	1	7	6	3	7	7
10	R_3oHKjGnSjyIczfF	Meneer en Mevrouw Van den Berghe willen hun appartement verhuren via uw makelaarskantoor. Het appartement is gelegen in een buurt met veel migranten en zou voor € 650 verhuurd worden. Ze geven jou ook nog de volgende boodschap mee: “We willen het appartement snel verhuren, het is beetje bouwvallig en gelegen in een ruige buurt daarom is het zo goedkoop”.	3	3	4	3	4	5	4	4	3	7	5	4	7	5	3	4	2	2	5	3	7	7	3	3	3	4	4	5	4	4	4	7	5	6	5	4	4	5	2	4	4	2	7	7
10	R_3PGJYOxgSNbDSE0	Meneer en Mevrouw Van den Berghe willen hun appartement verhuren via uw makelaarskantoor.Het appartement is gelegen in een buurt met veel migranten en zou voor € 650 verhuurd worden. Ze geven jou ook nog de volgende boodschap mee: “De buurman heeft slechte ervaringen gehad met verhuren aan allochtonen, wij willen dat niet”.	7	7	7	3	6	5	3	7	3	3	6	7	7	6	2	7	2	2	6	2	4	6	7	4	1	4	7	1	6	7	4	5	6	6	2	2	7	7	1	7	6	4	4	4
10	R_ZLbuGK4wvhf6tUd	Meneer en Mevrouw Van den Berghe willen hun appartement verhuren via uw makelaarskantoor. Het appartement is gelegen in een Vlaamse, witte buurt en zou voor € 650 verhuurd worden. Ze geven jou ook nog de volgende boodschap mee: “We willen het appartement snel verhuren, het is beetje bouwvallig en gelegen in een ruige buurt daarom is het zo goedkoop”.	4	4	4	5	4	5	5	4	4	5	5	5	5	4	3	4	3	3	4	3	5	5	5	5	5	5	4	4	5	4	4	5	5	5	5	5	4	4	2	5	4	4	5	5
10	R_TdyMsZV81Yo8rct	Meneer en Mevrouw Van den Berghe willen hun appartement verhuren via uw makelaarskantoor. Het appartement is gelegen in een Vlaamse, witte buurt en zou voor € 650 verhuurd worden. Ze geven jou ook nog de volgende boodschap mee: “We willen enkel rustige, propere huurders die geen overlast bezorgen”.	5	5	4	4	4	5	4	4	1	7	7	5	5	5	5	4	1	5	4	2	7	7	5	4	4	4	4	5	4	4	1	7	7	5	4	4	4	5	1	4	4	1	7	7
10	R_1l456T4ihM5QTIT	Meneer en Mevrouw Van den Berghe willen hun appartement verhuren via uw makelaarskantoor. Het appartement is gelegen in een buurt met veel migranten en zou voor € 1050 verhuurd worden. Ze geven jou ook nog de volgende boodschap mee: “De buurman heeft slechte ervaringen gehad met verhuren aan allochtonen, wij willen dat niet”.	5	5	5	4	4	3	5	4	4	5	5	5	5	5	4	4	2	4	3	4	5	5	4	3	3	5	4	5	6	4	4	5	5	5	3	3	5	5	2	6	4	4	5	5
10	R_1pXOJYmUHpjcwyA	Meneer en Mevrouw Van den Berghe willen hun appartement verhuren via uw makelaarskantoor. Het appartement is gelegen in een buurt met veel migranten en zou voor € 1050 verhuurd worden. Ze geven jou ook nog de volgende boodschap mee: “We hebben slechte ervaringen gehad met allochtonen, en willen daarom niet aan allochtonen verhuren”.	4	5	4	4	4	2	4	4	4	5	5	4	5	4	4	4	2	4	4	4	5	5	4	4	3	4	4	2	4	4	4	5	5	4	3	3	4	4	1	4	4	4	5	5
10	R_2X5ne1mSkIALdvw	Meneer en Mevrouw Van den Berghe willen hun appartement verhuren via uw makelaarskantoor. Het appartement is gelegen in een Vlaamse, witte buurt en zou voor € 1050 verhuurd worden. Ze geven jou ook nog de volgende boodschap mee: “We hebben slechte ervaringen gehad met allochtonen, en willen daarom niet aan allochtonen verhuren”.	4	6	5	4	5	3	5	4	4	7	6	5	6	6	7	6	3	6	5	4	7	7	5	2	3	3	5	5	3	6	4	7	7	6	3	5	4	5	3	5	5	4	7	7
10	R_Qj0PXNU9EreSdAR	Meneer en Mevrouw Van den Berghe willen hun appartement verhuren via uw makelaarskantoor. Het appartement is gelegen in een Vlaamse, witte buurt en zou voor € 650 verhuurd worden. Ze geven jou ook nog de volgende boodschap mee: “De buurman heeft slechte ervaringen gehad met verhuren aan allochtonen, wij willen dat niet”.	4	4	4	4	4	4	4	4	4	4	4	6	6	6	6	4	2	6	6	2	3	6	7	2	2	3	4	2	3	4	4	2	5	5	4	2	4	4	4	3	4	4	4	4
10	R_3kj4wxSEcH1TWSG	Meneer en Mevrouw Van den Berghe willen hun appartement verhuren via uw makelaarskantoor. Het appartement is gelegen in een buurt met veel migranten en zou voor € 650 verhuurd worden. Ze geven jou ook nog de volgende boodschap mee: “We hebben slechte ervaringen gehad met allochtonen, en willen daarom niet aan allochtonen verhuren”.	4	6	6	6	5	2	6	6	2	2	6	4	6	6	6	6	2	6	5	2	2	6	4	2	1	6	6	2	6	6	2	2	6	4	1	1	6	6	2	6	6	2	2	6
10	R_3382Yn6ChHvwcWz	Meneer en Mevrouw Van den Berghe willen hun appartement verhuren via uw makelaarskantoor. Het appartement is gelegen in een Vlaamse, witte buurt en zou voor € 1050 verhuurd worden. Ze geven jou ook nog de volgende boodschap mee: “We willen enkel rustige, propere huurders die geen overlast bezorgen”.	5	5	5	5	5	4	5	5	5	5	5	5	6	5	5	4	4	5	5	5	5	6	5	4	4	4	4	6	4	6	3	6	6	5	4	5	4	4	4	4	5	4	5	6
10	R_1jlx78OmW6aO4rM	Meneer en Mevrouw Van den Berghe willen hun appartement verhuren via uw makelaarskantoor. Het appartement is gelegen in een buurt met veel migranten en zou voor € 1050 verhuurd worden. Ze geven jou ook nog de volgende boodschap mee: “We willen enkel rustige, propere huurders die geen overlast bezorgen”.	6	4	4	5	4	5	5	4	4	6	6	6	5	5	4	4	3	4	4	4	6	6	6	4	4	5	4	5	4	4	4	6	6	6	6	6	6	4	4	6	4	3	6	6
10	R_1gAq6xbreABzcmc	Meneer en Mevrouw Van den Berghe willen hun appartement verhuren via uw makelaarskantoor. Het appartement is gelegen in een Vlaamse, witte buurt en zou voor € 650 verhuurd worden. Ze geven jou ook nog de volgende boodschap mee: “We hebben slechte ervaringen gehad met allochtonen, en willen daarom niet aan allochtonen verhuren”.	6	5	5	5	4	3	5	4	2	5	5	6	6	5	6	4	2	5	4	2	5	5	6	2	2	2	6	3	2	4	2	5	2	6	3	3	4	4	2	4	4	2	5	4
10	R_2amJ23y0wt9k5u3	Meneer en Mevrouw Van den Berghe willen hun appartement verhuren via uw makelaarskantoor. Het appartement is gelegen in een buurt met veel migranten en zou voor € 650 verhuurd worden. Ze geven jou ook nog de volgende boodschap mee: “We willen enkel rustige, propere huurders die geen overlast bezorgen”.	6	6	6	4	4	5	4	5	2	6	6	6	6	6	4	4	2	4	6	2	6	6	6	4	3	4	4	5	5	4	4	6	6	6	4	4	5	4	2	6	4	2	6	6
10	R_3fuxLtaoSy9Xnzv	Meneer en Mevrouw Van den Berghe willen hun appartement verhuren via uw makelaarskantoor. Het appartement is gelegen in een Vlaamse, witte buurt en zou voor € 1050 verhuurd worden. Ze geven jou ook nog de volgende boodschap mee: “We willen enkel rustige, propere huurders die geen overlast bezorgen”.	5	5	5	5	5	5	5	5	2	5	5	5	5	5	5	4	2	5	5	2	5	5	5	2	5	3	5	4	4	6	5	5	5	5	5	4	4	4	2	4	5	4	5	5
10	R_2CvqQIjXjBEdK5C	Meneer en Mevrouw Van den Berghe willen hun appartement verhuren via uw makelaarskantoor. Het appartement is gelegen in een Vlaamse, witte buurt en zou voor € 1050 verhuurd worden. Ze geven jou ook nog de volgende boodschap mee: “We hebben slechte ervaringen gehad met allochtonen, en willen daarom niet aan allochtonen verhuren”.	4	4	2	4	4	6	4	4	4	7	4	4	6	5	4	4	2	4	4	4	7	4	4	1	1	4	4	6	4	4	4	7	4	4	3	4	4	4	2	4	4	4	7	4
10	R_4U8ddo65ymCP6hP	Meneer en Mevrouw Van den Berghe willen hun appartement verhuren via uw makelaarskantoor. Het appartement is gelegen in een Vlaamse, witte buurt en zou voor € 650 verhuurd worden. Ze geven jou ook nog de volgende boodschap mee: “We willen enkel rustige, propere huurders die geen overlast bezorgen”.	4	4	4	3	5	6	4	6	4	5	5	6	6	6	4	6	1	6	4	3	5	6	4	2	2	2	4	7	1	4	4	3	2	4	3	3	2	4	1	2	4	4	3	3
10	R_1EiopyivLFjCTBQ	Meneer en Mevrouw Van den Berghe willen hun appartement verhuren via uw makelaarskantoor. Het appartement is gelegen in een buurt met veel migranten en zou voor € 1050 verhuurd worden. Ze geven jou ook nog de volgende boodschap mee: “De buurman heeft slechte ervaringen gehad met verhuren aan allochtonen, wij willen dat niet”.	4	4	4	4	4	5	4	4	4	5	4	4	5	5	4	4	3	4	4	4	6	6	4	3	3	4	4	5	4	4	4	5	3	4	3	4	4	4	4	4	4	4	6	6
10	R_2tJQQeqCx3BDIoq	Meneer en Mevrouw Van den Berghe willen hun appartement verhuren via uw makelaarskantoor. Het appartement is gelegen in een buurt met veel migranten en zou voor € 1050 verhuurd worden. Ze geven jou ook nog de volgende boodschap mee: “We willen enkel rustige, propere huurders die geen overlast bezorgen”.	4	3	4	4	3	5	4	4	6	5	5	5	5	4	4	5	2	4	5	2	6	6	4	4	4	6	3	5	4	4	4	6	5	5	5	5	6	6	2	5	4	4	7	5
10	R_1mype6FWrymdXWq	Meneer en Mevrouw Van den Berghe willen hun appartement verhuren via uw makelaarskantoor. Het appartement is gelegen in een buurt met veel migranten en zou voor € 1050 verhuurd worden. Ze geven jou ook nog de volgende boodschap mee: “We hebben slechte ervaringen gehad met allochtonen, en willen daarom niet aan allochtonen verhuren”.	6	7	6	2	5	6	2	6	3	4	6	6	6	6	2	6	2	2	6	3	4	4	5	3	3	5	6	6	4	5	3	6	2	6	4	4	4	6	2	4	5	3	5	6
10	R_bghmZyYaGQqnENb	Meneer en Mevrouw Van den Berghe willen hun appartement verhuren via uw makelaarskantoor.Het appartement is gelegen in een buurt met veel migranten en zou voor € 650 verhuurd worden. Ze geven jou ook nog de volgende boodschap mee: “De buurman heeft slechte ervaringen gehad met verhuren aan allochtonen, wij willen dat niet”.	5	5	5	4	4	2	4	4	4	4	5	6	6	5	4	4	1	4	4	4	3	5	7	3	2	4	7	1	6	4	4	3	6	6	2	3	4	4	2	4	4	4	3	6
10	R_56nvfJB41u64MsF	Meneer en Mevrouw Van den Berghe willen hun appartement verhuren via uw makelaarskantoor. Het appartement is gelegen in een Vlaamse, witte buurt en zou voor € 1050 verhuurd worden. Ze geven jou ook nog de volgende boodschap mee: “De buurman heeft slechte ervaringen gehad met verhuren aan allochtonen, wij willen dat niet”.	5	5	5	5	5	4	5	5	3	5	5	6	6	6	6	6	2	6	6	2	6	6	4	2	2	3	5	3	3	4	4	5	4	4	3	2	4	4	2	3	4	3	5	3
10	R_3QLzSOLGGXuJ65M	Meneer en Mevrouw Van den Berghe willen hun appartement verhuren via uw makelaarskantoor. Het appartement is gelegen in een buurt met veel migranten en zou voor € 650 verhuurd worden. Ze geven jou ook nog de volgende boodschap mee: “We willen het appartement snel verhuren, het is beetje bouwvallig en gelegen in een ruige buurt daarom is het zo goedkoop”.	7	7	7	4	4	2	3	4	4	7	7	7	7	7	4	4	2	3	4	3	7	7	6	7	6	4	6	2	4	4	4	7	7	6	6	6	4	7	1	3	4	4	7	7
10	R_3LbF6Y9qsFEX4z4	Meneer en Mevrouw Van den Berghe willen hun appartement verhuren via uw makelaarskantoor. Het appartement is gelegen in een buurt met veel migranten en zou voor € 650 verhuurd worden. Ze geven jou ook nog de volgende boodschap mee: “We hebben slechte ervaringen gehad met allochtonen, en willen daarom niet aan allochtonen verhuren”.	4	5	6	4	4	3	4	4	4	4	7	4	5	4	4	4	3	4	4	4	4	7	4	2	2	5	4	3	4	4	4	4	7	4	3	3	5	4	3	4	4	4	4	7
10	R_1gzLXghtDAdh396	Meneer en Mevrouw Van den Berghe willen hun appartement verhuren via uw makelaarskantoor. Het appartement is gelegen in een Vlaamse, witte buurt en zou voor € 650 verhuurd worden. Ze geven jou ook nog de volgende boodschap mee: “We willen het appartement snel verhuren, het is beetje bouwvallig en gelegen in een ruige buurt daarom is het zo goedkoop”.	6	6	5	6	6	5	4	4	4	2	6	6	6	5	4	4	2	5	4	4	2	7	6	4	4	4	4	4	4	4	4	2	6	6	4	3	4	6	2	4	6	4	2	6
10	R_3jVeiY299znS7Ip	Meneer en Mevrouw Van den Berghe willen hun appartement verhuren via uw makelaarskantoor. Het appartement is gelegen in een Vlaamse, witte buurt en zou voor € 650 verhuurd worden. Ze geven jou ook nog de volgende boodschap mee: “We willen enkel rustige, propere huurders die geen overlast bezorgen”.	6	6	5	4	6	3	4	4	4	6	6	6	6	6	6	5	3	6	5	4	5	6	5	6	6	6	6	3	6	6	4	5	6	7	6	6	6	6	2	4	4	4	5	6
10	R_1jlZPGgCNoO51CG	Meneer en Mevrouw Van den Berghe willen hun appartement verhuren via uw makelaarskantoor.Het appartement is gelegen in een buurt met veel migranten en zou voor € 650 verhuurd worden. Ze geven jou ook nog de volgende boodschap mee: “De buurman heeft slechte ervaringen gehad met verhuren aan allochtonen, wij willen dat niet”.	5	5	5	3	5	3	3	5	3	5	5	5	6	5	4	5	2	3	5	2	6	5	4	5	5	6	4	2	7	4	2	7	5	6	5	5	6	5	2	6	5	3	5	6
10	R_21b98JbEx80UVnw	Meneer en Mevrouw Van den Berghe willen hun appartement verhuren via uw makelaarskantoor. Het appartement is gelegen in een Vlaamse, witte buurt en zou voor € 650 verhuurd worden. Ze geven jou ook nog de volgende boodschap mee: “De buurman heeft slechte ervaringen gehad met verhuren aan allochtonen, wij willen dat niet”.	6	6	6	6	6	3	6	6	1	5	5	6	6	6	6	6	1	6	5	2	5	5	3	2	2	2	3	5	2	3	6	6	5	4	6	3	3	4	3	3	3	6	5	4
10	R_2xCVlbl4vNbQJa4	Meneer en Mevrouw Van den Berghe willen hun appartement verhuren via uw makelaarskantoor. Het appartement is gelegen in een buurt met veel migranten en zou voor € 1050 verhuurd worden. Ze geven jou ook nog de volgende boodschap mee: “We willen enkel rustige, propere huurders die geen overlast bezorgen”.	6	6	6	4	6	5	4	6	1	6	6	6	7	7	2	7	1	4	6	1	5	7	6	6	6	7	6	2	6	6	4	5	6	7	7	7	4	6	1	4	6	2	6	6
20	R_xzomWXk57RfrJkJ	Meneer en Mevrouw Van den Berghe willen hun appartement verhuren via uw makelaarskantoor. Het appartement is gelegen in een Vlaamse, witte buurt en zou voor € 650 verhuurd worden. Ze geven jou ook nog de volgende boodschap mee: “We willen het appartement snel verhuren, het is beetje bouwvallig en gelegen in een ruige buurt daarom is het zo goedkoop”.	6	6	5	5	6	2	4	5	2	6	5	6	5	5	5	6	1	3	5	3	5	6	5	3	3	4	3	3	4	4	4	7	5	5	3	4	4	4	2	4	5	4	7	5
20	R_3iF70Hg0FMbH00M	Meneer en Mevrouw Van den Berghe willen hun appartement verhuren via uw makelaarskantoor. Het appartement is gelegen in een Vlaamse, witte buurt en zou voor € 650 verhuurd worden. Ze geven jou ook nog de volgende boodschap mee: “De buurman heeft slechte ervaringen gehad met verhuren aan allochtonen, wij willen dat niet”.	5	5	5	5	4	5	5	4	3	3	5	5	5	5	5	4	5	5	4	3	3	5	5	3	3	3	4	5	3	4	4	3	3	6	3	2	3	5	2	4	4	4	2	5
20	R_2UgXiNv3mNK53AF	Meneer en Mevrouw Van den Berghe willen hun appartement verhuren via uw makelaarskantoor.Het appartement is gelegen in een buurt met veel migranten en zou voor € 650 verhuurd worden. Ze geven jou ook nog de volgende boodschap mee: “De buurman heeft slechte ervaringen gehad met verhuren aan allochtonen, wij willen dat niet”.	5	6	5	4	5	3	6	4	2	5	6	6	6	5	2	6	1	3	5	3	6	5	6	3	2	5	5	3	5	5	4	6	3	6	4	4	4	6	1	4	5	2	5	6
20	R_1MZj16nbjFzl93V	Meneer en Mevrouw Van den Berghe willen hun appartement verhuren via uw makelaarskantoor. Het appartement is gelegen in een buurt met veel migranten en zou voor € 650 verhuurd worden. Ze geven jou ook nog de volgende boodschap mee: “We hebben slechte ervaringen gehad met allochtonen, en willen daarom niet aan allochtonen verhuren”.	6	5	5	4	4	2	4	4	4	3	6	6	5	5	4	4	4	4	4	4	5	6	6	3	3	4	4	2	4	4	4	3	6	6	4	4	4	4	4	4	4	4	5	6
20	R_1LYvAupjVArDUY2	Meneer en Mevrouw Van den Berghe willen hun appartement verhuren via uw makelaarskantoor. Het appartement is gelegen in een buurt met veel migranten en zou voor € 1050 verhuurd worden. Ze geven jou ook nog de volgende boodschap mee: “De buurman heeft slechte ervaringen gehad met verhuren aan allochtonen, wij willen dat niet”.	5	7	6	3	5	5	4	4	4	7	7	6	7	7	3	5	3	2	4	4	7	7	5	2	2	4	4	6	6	4	4	7	6	5	3	2	4	4	3	5	4	3	7	6
20	R_1r2P2IMDd4yKmjU	Meneer en Mevrouw Van den Berghe willen hun appartement verhuren via uw makelaarskantoor. Het appartement is gelegen in een Vlaamse, witte buurt en zou voor € 1050 verhuurd worden. Ze geven jou ook nog de volgende boodschap mee: “We hebben slechte ervaringen gehad met allochtonen, en willen daarom niet aan allochtonen verhuren”.	6	4	2	6	3	5	6	6	2	7	3	7	7	7	7	4	1	7	4	1	7	6	5	1	1	3	4	5	3	4	6	7	1	5	1	1	3	4	1	1	4	3	7	3
20	R_3FXt6Z6kU8LLANr	Meneer en Mevrouw Van den Berghe willen hun appartement verhuren via uw makelaarskantoor. Het appartement is gelegen in een buurt met veel migranten en zou voor € 1050 verhuurd worden. Ze geven jou ook nog de volgende boodschap mee: “We willen enkel rustige, propere huurders die geen overlast bezorgen”.	3	3	2	3	5	3	2	5	5	4	5	6	4	6	3	6	2	3	5	2	4	3	5	4	3	6	4	3	5	5	4	5	4	6	5	5	5	5	3	5	6	4	4	5
20	R_2VrtRgmDxvYpTjv	Meneer en Mevrouw Van den Berghe willen hun appartement verhuren via uw makelaarskantoor. Het appartement is gelegen in een Vlaamse, witte buurt en zou voor € 1050 verhuurd worden. Ze geven jou ook nog de volgende boodschap mee: “De buurman heeft slechte ervaringen gehad met verhuren aan allochtonen, wij willen dat niet”.	4	6	5	5	4	4	5	4	4	6	6	4	6	5	5	4	2	5	4	4	6	6	1	2	2	2	4	4	4	4	4	7	6	5	3	2	3	4	2	4	4	4	6	6
20	R_1eqLZINKa64mbGM	Meneer en Mevrouw Van den Berghe willen hun appartement verhuren via uw makelaarskantoor. Het appartement is gelegen in een buurt met veel migranten en zou voor € 1050 verhuurd worden. Ze geven jou ook nog de volgende boodschap mee: “We hebben slechte ervaringen gehad met allochtonen, en willen daarom niet aan allochtonen verhuren”.	5	5	5	4	4	5	4	4	3	4	5	5	6	6	4	5	3	3	4	2	4	5	3	2	2	4	4	5	5	4	4	5	3	3	1	1	5	4	2	6	4	3	3	2
20	R_tRkW02MVV0rQBt7	Meneer en Mevrouw Van den Berghe willen hun appartement verhuren via uw makelaarskantoor. Het appartement is gelegen in een Vlaamse, witte buurt en zou voor € 650 verhuurd worden. Ze geven jou ook nog de volgende boodschap mee: “We hebben slechte ervaringen gehad met allochtonen, en willen daarom niet aan allochtonen verhuren”.	6	6	6	6	6	5	6	6	2	4	7	6	7	7	6	6	2	7	6	2	4	7	6	2	2	3	5	5	5	5	3	4	6	5	2	2	3	6	2	5	6	2	4	6
20	R_3IWQnLIsOQvCDpb	Meneer en Mevrouw Van den Berghe willen hun appartement verhuren via uw makelaarskantoor. Het appartement is gelegen in een Vlaamse, witte buurt en zou voor € 1050 verhuurd worden. Ze geven jou ook nog de volgende boodschap mee: “We willen enkel rustige, propere huurders die geen overlast bezorgen”.	4	4	4	4	4	2	4	4	2	7	5	5	4	5	5	5	2	5	4	2	7	5	5	4	4	5	5	2	5	4	3	7	5	7	5	5	5	5	1	5	5	2	7	5
20	R_1dbhq9um6ivGLXA	Meneer en Mevrouw Van den Berghe willen hun appartement verhuren via uw makelaarskantoor. Het appartement is gelegen in een buurt met veel migranten en zou voor € 650 verhuurd worden. Ze geven jou ook nog de volgende boodschap mee: “We willen het appartement snel verhuren, het is beetje bouwvallig en gelegen in een ruige buurt daarom is het zo goedkoop”.	4	5	4	3	4	2	3	4	4	5	5	4	4	5	4	4	1	3	4	3	6	5	4	4	4	5	4	5	4	4	4	6	5	4	4	4	4	4	1	4	5	3	6	4
20	R_1EfZtmwzChojyUO	Meneer en Mevrouw Van den Berghe willen hun appartement verhuren via uw makelaarskantoor. Het appartement is gelegen in een Vlaamse, witte buurt en zou voor € 1050 verhuurd worden. Ze geven jou ook nog de volgende boodschap mee: “De buurman heeft slechte ervaringen gehad met verhuren aan allochtonen, wij willen dat niet”.	5	5	5	5	4	6	4	4	2	5	5	6	5	5	6	4	1	5	4	4	6	5	4	3	3	4	4	5	3	4	4	6	4	5	4	3	3	4	2	4	4	3	6	4
20	R_1H5fZlZPck3pZb4	Meneer en Mevrouw Van den Berghe willen hun appartement verhuren via uw makelaarskantoor. Het appartement is gelegen in een Vlaamse, witte buurt en zou voor € 1050 verhuurd worden. Ze geven jou ook nog de volgende boodschap mee: “We hebben slechte ervaringen gehad met allochtonen, en willen daarom niet aan allochtonen verhuren”.	7	7	5	6	4	1	7	6	1	6	7	7	7	7	7	6	1	7	6	1	5	7	6	2	2	3	4	2	3	5	4	5	5	7	2	2	3	5	2	3	5	4	5	5
20	R_1LjVg73yE9nLExf	Meneer en Mevrouw Van den Berghe willen hun appartement verhuren via uw makelaarskantoor.Het appartement is gelegen in een buurt met veel migranten en zou voor € 650 verhuurd worden. Ze geven jou ook nog de volgende boodschap mee: “De buurman heeft slechte ervaringen gehad met verhuren aan allochtonen, wij willen dat niet”.	7	6	6	2	6	1	2	5	3	4	4	6	5	6	1	6	1	1	6	4	5	2	6	5	4	7	5	1	6	4	4	7	5	5	3	3	7	4	1	7	4	4	5	5
21	R_1g2vKfPgJxbm45E	Meneer en Mevrouw Van den Berghe willen hun appartement verhuren via uw makelaarskantoor. Het appartement is gelegen in een buurt met veel migranten en zou voor € 1050 verhuurd worden. Ze geven jou ook nog de volgende boodschap mee: “De buurman heeft slechte ervaringen gehad met verhuren aan allochtonen, wij willen dat niet”.	3	5	5	4	5	7	3	6	2	4	5	7	7	7	4	7	1	3	7	1	3	7	3	3	2	2	4	7	2	4	4	7	4	4	3	3	5	3	1	3	4	5	7	2
21	R_1C4mbN0b0rsmDCH	Meneer en Mevrouw Van den Berghe willen hun appartement verhuren via uw makelaarskantoor. Het appartement is gelegen in een Vlaamse, witte buurt en zou voor € 1050 verhuurd worden. Ze geven jou ook nog de volgende boodschap mee: “De buurman heeft slechte ervaringen gehad met verhuren aan allochtonen, wij willen dat niet”.	6	6	5	5	3	6	4	6	3	6	3	6	6	6	5	6	2	5	6	2	5	6	3	2	1	1	5	6	1	4	3	5	3	5	2	2	2	5	1	1	5	4	5	1
21	R_tPMCKE1ybM0WnFT	Meneer en Mevrouw Van den Berghe willen hun appartement verhuren via uw makelaarskantoor. Het appartement is gelegen in een buurt met veel migranten en zou voor € 1050 verhuurd worden. Ze geven jou ook nog de volgende boodschap mee: “We hebben slechte ervaringen gehad met allochtonen, en willen daarom niet aan allochtonen verhuren”.	4	4	4	4	4	4	4	4	4	4	4	5	6	5	4	4	4	4	4	2	4	5	4	4	4	5	4	4	4	4	4	4	4	4	4	2	5	4	2	5	4	4	5	4
21	R_2YmQRTS3g16A8eU	Meneer en Mevrouw Van den Berghe willen hun appartement verhuren via uw makelaarskantoor. Het appartement is gelegen in een Vlaamse, witte buurt en zou voor € 650 verhuurd worden. Ze geven jou ook nog de volgende boodschap mee: “We hebben slechte ervaringen gehad met allochtonen, en willen daarom niet aan allochtonen verhuren”.	5	5	5	4	4	4	5	5	3	5	5	4	4	5	5	4	2	5	5	2	5	5	5	2	3	4	4	2	4	5	2	5	4	5	3	3	4	4	2	4	5	2	5	4
21	R_pKRqR60pCMRZEPf	Meneer en Mevrouw Van den Berghe willen hun appartement verhuren via uw makelaarskantoor. Het appartement is gelegen in een Vlaamse, witte buurt en zou voor € 1050 verhuurd worden. Ze geven jou ook nog de volgende boodschap mee: “We willen enkel rustige, propere huurders die geen overlast bezorgen”.	5	5	6	5	3	3	4	4	4	5	3	7	6	6	6	5	4	6	4	4	7	6	6	6	6	6	7	5	6	6	2	2	6	6	6	6	7	6	6	7	6	2	6	6
21	R_1f3lkYvSm5PGgk8	Meneer en Mevrouw Van den Berghe willen hun appartement verhuren via uw makelaarskantoor. Het appartement is gelegen in een buurt met veel migranten en zou voor € 650 verhuurd worden. Ze geven jou ook nog de volgende boodschap mee: “We willen enkel rustige, propere huurders die geen overlast bezorgen”.	4	4	4	4	4	3	4	4	4	6	6	6	4	4	4	4	2	4	4	3	6	6	4	4	4	4	4	2	4	4	4	6	6	6	4	4	4	4	2	4	4	4	7	7
21	R_3QQX9i7GKmJAfXs	Meneer en Mevrouw Van den Berghe willen hun appartement verhuren via uw makelaarskantoor. Het appartement is gelegen in een Vlaamse, witte buurt en zou voor € 650 verhuurd worden. Ze geven jou ook nog de volgende boodschap mee: “We willen enkel rustige, propere huurders die geen overlast bezorgen”.	4	5	4	4	4	3	4	4	4	5	6	6	6	4	4	4	3	4	4	2	5	6	5	5	4	4	4	5	4	4	2	6	6	6	4	5	4	4	3	4	4	2	6	6
21	R_2PA9e2jD7aXi0H4	Meneer en Mevrouw Van den Berghe willen hun appartement verhuren via uw makelaarskantoor. Het appartement is gelegen in een buurt met veel migranten en zou voor € 650 verhuurd worden. Ze geven jou ook nog de volgende boodschap mee: “We willen het appartement snel verhuren, het is beetje bouwvallig en gelegen in een ruige buurt daarom is het zo goedkoop”.	4	4	4	3	4	4	4	4	3	5	5	5	6	4	3	4	2	3	6	2	5	5	5	4	5	5	5	5	4	4	5	5	5	5	4	4	5	6	2	5	5	4	5	6
21	R_8i9cIhWXrwcxRzH	Meneer en Mevrouw Van den Berghe willen hun appartement verhuren via uw makelaarskantoor. Het appartement is gelegen in een Vlaamse, witte buurt en zou voor € 650 verhuurd worden. Ze geven jou ook nog de volgende boodschap mee: “We willen het appartement snel verhuren, het is beetje bouwvallig en gelegen in een ruige buurt daarom is het zo goedkoop”.	5	4	5	4	4	5	4	4	3	6	6	6	6	5	4	4	2	4	4	3	6	7	5	5	4	3	4	5	4	4	4	6	6	6	6	5	3	4	2	4	4	4	6	6
21	R_3hno5sCFLrE1Ntx	Meneer en Mevrouw Van den Berghe willen hun appartement verhuren via uw makelaarskantoor. Het appartement is gelegen in een Vlaamse, witte buurt en zou voor € 650 verhuurd worden. Ze geven jou ook nog de volgende boodschap mee: “We willen enkel rustige, propere huurders die geen overlast bezorgen”.	6	3	5	4	5	5	3	5	5	4	4	5	5	5	4	5	1	4	4	7	7	5	4	3	3	4	5	5	4	4	6	7	5	4	3	5	5	3	4	4	3	4	5	3
21	R_2bWqXuj0XpZfkQh	Meneer en Mevrouw Van den Berghe willen hun appartement verhuren via uw makelaarskantoor. Het appartement is gelegen in een buurt met veel migranten en zou voor € 650 verhuurd worden. Ze geven jou ook nog de volgende boodschap mee: “We hebben slechte ervaringen gehad met allochtonen, en willen daarom niet aan allochtonen verhuren”.	6	6	7	7	5	7	7	6	2	7	7	6	6	7	7	6	7	6	7	2	6	7	7	6	5	7	7	6	7	6	4	6	6	7	1	2	2	6	1	4	6	2	6	5
30	R_21hyZP10ySsEDNe	Meneer en Mevrouw Van den Berghe willen hun appartement verhuren via uw makelaarskantoor. Het appartement is gelegen in een buurt met veel migranten en zou voor € 1050 verhuurd worden. Ze geven jou ook nog de volgende boodschap mee: “We hebben slechte ervaringen gehad met allochtonen, en willen daarom niet aan allochtonen verhuren”.	4	4	6	3	5	6	4	4	4	5	5	6	6	4	5	6	3	4	5	2	5	5	4	4	4	5	5	6	4	5	4	4	5	5	3	3	4	4	2	3	4	4	4	5
30	R_3gd14ztoUB71dmx	Meneer en Mevrouw Van den Berghe willen hun appartement verhuren via uw makelaarskantoor. Het appartement is gelegen in een Vlaamse, witte buurt en zou voor € 650 verhuurd worden. Ze geven jou ook nog de volgende boodschap mee: “We willen het appartement snel verhuren, het is beetje bouwvallig en gelegen in een ruige buurt daarom is het zo goedkoop”.	6	6	4	4	4	3	4	4	4	6	6	6	6	4	4	4	2	4	4	2	6	6	5	5	4	4	4	3	4	4	3	6	5	6	5	4	4	4	2	4	4	2	6	6
30	R_1cUkOEJ9xzmlu8T	Meneer en Mevrouw Van den Berghe willen hun appartement verhuren via uw makelaarskantoor. Het appartement is gelegen in een Vlaamse, witte buurt en zou voor € 650 verhuurd worden. Ze geven jou ook nog de volgende boodschap mee: “We hebben slechte ervaringen gehad met allochtonen, en willen daarom niet aan allochtonen verhuren”.	5	5	4	5	4	4	5	4	4	6	6	6	4	5	4	4	2	4	4	3	7	6	4	4	4	5	4	4	4	5	4	6	6	4	3	3	5	5	3	4	5	4	6	6
30	R_3DcLzsBMJLwHkVt	Meneer en Mevrouw Van den Berghe willen hun appartement verhuren via uw makelaarskantoor. Het appartement is gelegen in een buurt met veel migranten en zou voor € 1050 verhuurd worden. Ze geven jou ook nog de volgende boodschap mee: “We willen enkel rustige, propere huurders die geen overlast bezorgen”.	4	4	4	4	4	4	4	4	4	7	6	4	4	4	4	4	2	4	4	4	7	4	4	4	4	4	4	4	4	4	4	7	4	4	4	4	4	4	2	4	4	4	7	4
30	R_eh9tLyukSuKqqxX	Meneer en Mevrouw Van den Berghe willen hun appartement verhuren via uw makelaarskantoor. Het appartement is gelegen in een Vlaamse, witte buurt en zou voor € 1050 verhuurd worden. Ze geven jou ook nog de volgende boodschap mee: “We willen enkel rustige, propere huurders die geen overlast bezorgen”.	4	5	4	6	4	6	4	5	4	7	7	6	6	7	6	6	1	6	6	1	7	6	4	2	2	2	4	6	3	6	5	7	4	6	5	4	4	6	1	4	7	2	7	5
30	R_8eNHgZ2lrcbVTVv	Meneer en Mevrouw Van den Berghe willen hun appartement verhuren via uw makelaarskantoor. Het appartement is gelegen in een buurt met veel migranten en zou voor € 650 verhuurd worden. Ze geven jou ook nog de volgende boodschap mee: “We willen enkel rustige, propere huurders die geen overlast bezorgen”.	4	4	4	4	4	5	3	4	4	7	6	4	4	4	4	4	1	3	4	4	7	6	4	4	4	4	4	1	6	4	4	7	6	4	4	4	4	4	1	4	4	4	7	6
30	R_2AXqBKVPiwVKYw8	Meneer en Mevrouw Van den Berghe willen hun appartement verhuren via uw makelaarskantoor. Het appartement is gelegen in een buurt met veel migranten en zou voor € 650 verhuurd worden. Ze geven jou ook nog de volgende boodschap mee: “We hebben slechte ervaringen gehad met allochtonen, en willen daarom niet aan allochtonen verhuren”.	6	5	5	4	4	3	4	4	3	5	5	6	6	6	4	4	3	3	4	2	3	6	6	3	3	4	4	4	5	4	4	6	5	6	3	2	5	4	2	4	4	4	6	3
30	R_2sQF6JAbZJZTOwg	Meneer en Mevrouw Van den Berghe willen hun appartement verhuren via uw makelaarskantoor. Het appartement is gelegen in een Vlaamse, witte buurt en zou voor € 650 verhuurd worden. Ze geven jou ook nog de volgende boodschap mee: “We willen enkel rustige, propere huurders die geen overlast bezorgen”.	6	5	5	4	4	5	4	4	2	4	6	4	6	5	4	4	1	4	4	2	7	6	6	3	3	3	4	5	4	4	4	4	2	6	3	3	2	4	1	3	4	4	4	3
30	R_3HXqfBQoc3XSqV2	Meneer en Mevrouw Van den Berghe willen hun appartement verhuren via uw makelaarskantoor. Het appartement is gelegen in een Vlaamse, witte buurt en zou voor € 1050 verhuurd worden. Ze geven jou ook nog de volgende boodschap mee: “We hebben slechte ervaringen gehad met allochtonen, en willen daarom niet aan allochtonen verhuren”.	7	5	5	4	4	5	4	4	2	4	6	7	6	6	4	5	2	4	4	4	4	7	7	2	3	4	4	5	4	4	4	4	6	7	2	3	4	4	2	4	4	4	4	7
30	R_1LccO67JVvKSnCU	Meneer en Mevrouw Van den Berghe willen hun appartement verhuren via uw makelaarskantoor.Het appartement is gelegen in een buurt met veel migranten en zou voor € 650 verhuurd worden. Ze geven jou ook nog de volgende boodschap mee: “De buurman heeft slechte ervaringen gehad met verhuren aan allochtonen, wij willen dat niet”.	5	4	6	3	4	3	3	4	4	7	6	6	6	5	2	4	2	2	4	4	7	7	5	5	4	3	4	3	4	4	4	7	6	5	3	3	2	4	2	2	4	4	7	6
30	R_1Ftbl6ik8eR7OXn	Meneer en Mevrouw Van den Berghe willen hun appartement verhuren via uw makelaarskantoor. Het appartement is gelegen in een buurt met veel migranten en zou voor € 650 verhuurd worden. Ze geven jou ook nog de volgende boodschap mee: “We willen het appartement snel verhuren, het is beetje bouwvallig en gelegen in een ruige buurt daarom is het zo goedkoop”.	4	4	4	4	4	3	4	4	4	5	4	3	4	2	4	4	1	3	4	3	4	2	4	4	4	4	4	2	4	4	3	5	5	4	5	2	4	4	2	4	4	2	3	3
31	R_2tcn7FexLXiKNOd	Meneer en Mevrouw Van den Berghe willen hun appartement verhuren via uw makelaarskantoor. Het appartement is gelegen in een buurt met veel migranten en zou voor € 1050 verhuurd worden. Ze geven jou ook nog de volgende boodschap mee: “We hebben slechte ervaringen gehad met allochtonen, en willen daarom niet aan allochtonen verhuren”.	5	4	4	7	5	6	4	4	5	6	5	2	6	5	3	6	2	3	6	2	3	6	3	3	4	6	3	6	7	3	5	6	4	4	2	5	4	5	5	3	4	4	5	5
31	R_3OcCGklHozRgfGl	Meneer en Mevrouw Van den Berghe willen hun appartement verhuren via uw makelaarskantoor. Het appartement is gelegen in een Vlaamse, witte buurt en zou voor € 1050 verhuurd worden. Ze geven jou ook nog de volgende boodschap mee: “We hebben slechte ervaringen gehad met allochtonen, en willen daarom niet aan allochtonen verhuren”.	6	6	6	6	6	4	6	5	2	4	6	6	7	6	6	6	7	6	6	1	2	6	6	1	1	3	6	5	3	6	4	7	5	7	1	1	3	6	1	3	6	4	4	6
31	R_OrpK93LZHPPHaiR	Meneer en Mevrouw Van den Berghe willen hun appartement verhuren via uw makelaarskantoor. Het appartement is gelegen in een buurt met veel migranten en zou voor € 650 verhuurd worden. Ze geven jou ook nog de volgende boodschap mee: “We hebben slechte ervaringen gehad met allochtonen, en willen daarom niet aan allochtonen verhuren”.	3	5	4	3	4	5	2	5	2	4	5	6	6	6	3	6	1	3	6	1	3	6	3	1	1	7	3	5	7	3	6	6	1	2	1	1	6	3	2	6	5	2	5	3
31	R_29rVjT2osiBQMd6	Meneer en Mevrouw Van den Berghe willen hun appartement verhuren via uw makelaarskantoor. Het appartement is gelegen in een buurt met veel migranten en zou voor € 1050 verhuurd worden. Ze geven jou ook nog de volgende boodschap mee: “We willen enkel rustige, propere huurders die geen overlast bezorgen”.	6	4	4	4	4	3	4	5	4	7	6	6	4	4	4	4	2	4	5	4	7	6	7	4	4	5	4	3	5	6	4	7	6	7	4	4	5	4	2	5	4	4	7	6
31	R_eEfndtGizKduGVr	Meneer en Mevrouw Van den Berghe willen hun appartement verhuren via uw makelaarskantoor. Het appartement is gelegen in een Vlaamse, witte buurt en zou voor € 1050 verhuurd worden. Ze geven jou ook nog de volgende boodschap mee: “We hebben slechte ervaringen gehad met allochtonen, en willen daarom niet aan allochtonen verhuren”.	4	5	3	4	4	5	4	4	4	3	3	4	5	5	4	4	1	4	4	4	1	5	4	2	3	4	4	5	4	4	4	2	3	4	2	2	4	4	1	4	4	4	1	5
31	R_27eybiTYA6Wihu0	Meneer en Mevrouw Van den Berghe willen hun appartement verhuren via uw makelaarskantoor. Het appartement is gelegen in een buurt met veel migranten en zou voor € 650 verhuurd worden. Ze geven jou ook nog de volgende boodschap mee: “We willen het appartement snel verhuren, het is beetje bouwvallig en gelegen in een ruige buurt daarom is het zo goedkoop”.	4	4	4	2	6	1	2	7	2	1	6	5	4	2	3	6	1	3	6	1	2	5	4	4	4	6	3	3	4	4	5	5	5	4	6	6	7	4	2	7	4	4	5	7
31	R_3k0rBtgxkHo7Utv	Meneer en Mevrouw Van den Berghe willen hun appartement verhuren via uw makelaarskantoor. Het appartement is gelegen in een Vlaamse, witte buurt en zou voor € 1050 verhuurd worden. Ze geven jou ook nog de volgende boodschap mee: “We willen enkel rustige, propere huurders die geen overlast bezorgen”.	7	5	4	5	6	6	5	4	2	6	7	7	6	6	5	5	1	5	5	1	2	7	7	4	4	4	5	5	4	7	3	6	6	7	4	5	4	6	1	4	4	4	2	7
31	R_PU8OtjOqCUv8qsh	Meneer en Mevrouw Van den Berghe willen hun appartement verhuren via uw makelaarskantoor. Het appartement is gelegen in een Vlaamse, witte buurt en zou voor € 650 verhuurd worden. Ze geven jou ook nog de volgende boodschap mee: “We willen enkel rustige, propere huurders die geen overlast bezorgen”.	4	5	5	5	4	3	5	4	3	5	5	6	6	6	5	4	2	5	4	3	5	5	4	5	5	5	4	5	5	4	3	5	5	5	5	6	5	4	3	5	4	3	5	5
31	R_1MSpUSuMP1vG6fg	Meneer en Mevrouw Van den Berghe willen hun appartement verhuren via uw makelaarskantoor. Het appartement is gelegen in een Vlaamse, witte buurt en zou voor € 1050 verhuurd worden. Ze geven jou ook nog de volgende boodschap mee: “De buurman heeft slechte ervaringen gehad met verhuren aan allochtonen, wij willen dat niet”.	4	4	4	4	4	5	4	4	2	4	4	4	4	4	4	4	4	4	4	2	4	4	4	4	4	4	4	5	4	4	4	4	4	4	4	4	4	4	2	4	4	2	4	4
31	R_8kn9E5ZBnSB57b3	Meneer en Mevrouw Van den Berghe willen hun appartement verhuren via uw makelaarskantoor. Het appartement is gelegen in een buurt met veel migranten en zou voor € 1050 verhuurd worden. Ze geven jou ook nog de volgende boodschap mee: “We hebben slechte ervaringen gehad met allochtonen, en willen daarom niet aan allochtonen verhuren”.	4	6	6	4	5	6	4	5	4	4	5	4	5	5	4	4	3	4	4	4	4	5	4	2	3	4	5	5	4	4	4	4	4	5	3	4	4	6	2	4	6	4	5	6
31	R_1IctrkbfavPaAqB	Meneer en Mevrouw Van den Berghe willen hun appartement verhuren via uw makelaarskantoor. Het appartement is gelegen in een Vlaamse, witte buurt en zou voor € 650 verhuurd worden. Ze geven jou ook nog de volgende boodschap mee: “De buurman heeft slechte ervaringen gehad met verhuren aan allochtonen, wij willen dat niet”.	5	5	6	6	5	4	6	4	5	7	7	6	6	6	6	6	1	6	6	2	7	7	5	1	1	2	5	4	2	4	4	7	7	6	2	2	2	6	1	2	6	6	7	7
31	R_2WwhehoicwiEdtF	Meneer en Mevrouw Van den Berghe willen hun appartement verhuren via uw makelaarskantoor. Het appartement is gelegen in een Vlaamse, witte buurt en zou voor € 650 verhuurd worden. Ze geven jou ook nog de volgende boodschap mee: “We hebben slechte ervaringen gehad met allochtonen, en willen daarom niet aan allochtonen verhuren”.	4	5	5	4	4	3	3	4	3	5	5	6	6	6	5	5	1	6	5	3	3	5	6	3	3	4	5	2	3	5	5	4	4	4	3	3	4	4	2	3	4	3	5	5
31	R_3MtzRpquTAJPSG1	Meneer en Mevrouw Van den Berghe willen hun appartement verhuren via uw makelaarskantoor. Het appartement is gelegen in een buurt met veel migranten en zou voor € 1050 verhuurd worden. Ze geven jou ook nog de volgende boodschap mee: “We hebben slechte ervaringen gehad met allochtonen, en willen daarom niet aan allochtonen verhuren”.	3	5	4	4	4	3	5	4	4	3	4	5	6	6	5	4	3	6	4	3	4	4	1	1	1	1	4	4	1	4	7	4	4	2	1	2	1	4	1	1	4	7	4	4
31	R_3efcqst9R52EZ4d	Meneer en Mevrouw Van den Berghe willen hun appartement verhuren via uw makelaarskantoor.Het appartement is gelegen in een buurt met veel migranten en zou voor € 650 verhuurd worden. Ze geven jou ook nog de volgende boodschap mee: “De buurman heeft slechte ervaringen gehad met verhuren aan allochtonen, wij willen dat niet”.	7	7	6	4	4	4	4	4	4	7	7	7	7	7	4	4	4	4	4	4	7	7	7	1	1	4	4	4	4	4	4	7	7	7	1	1	4	4	4	2	4	4	7	7
31	R_28TjbXX8OKl9Sie	Meneer en Mevrouw Van den Berghe willen hun appartement verhuren via uw makelaarskantoor. Het appartement is gelegen in een buurt met veel migranten en zou voor € 1050 verhuurd worden. Ze geven jou ook nog de volgende boodschap mee: “We hebben slechte ervaringen gehad met allochtonen, en willen daarom niet aan allochtonen verhuren”.	7	5	7	3	7	3	5	7	2	4	7	7	7	7	3	7	1	1	6	1	5	7	4	1	1	7	4	3	7	4	3	6	7	4	1	2	7	4	1	7	4	3	6	7
31	R_pPBR2wLLrfHSQhz	Meneer en Mevrouw Van den Berghe willen hun appartement verhuren via uw makelaarskantoor. Het appartement is gelegen in een buurt met veel migranten en zou voor € 650 verhuurd worden. Ze geven jou ook nog de volgende boodschap mee: “We hebben slechte ervaringen gehad met allochtonen, en willen daarom niet aan allochtonen verhuren”.	6	5	6	4	6	4	4	4	2	5	5	5	4	5	4	4	2	3	4	2	4	5	3	3	3	6	4	4	6	4	3	5	4	3	4	3	5	4	1	5	4	4	4	4
31	R_1n3iZQk7BhesEUg	Meneer en Mevrouw Van den Berghe willen hun appartement verhuren via uw makelaarskantoor. Het appartement is gelegen in een buurt met veel migranten en zou voor € 1050 verhuurd worden. Ze geven jou ook nog de volgende boodschap mee: “De buurman heeft slechte ervaringen gehad met verhuren aan allochtonen, wij willen dat niet”.	4	2	5	6	4	7	6	4	1	6	1	6	7	7	6	4	2	7	4	6	6	7	4	1	1	1	4	7	1	2	2	6	2	4	1	2	2	5	2	7	1	1	6	1
31	R_RlUldEFAQNOkBPz	Meneer en Mevrouw Van den Berghe willen hun appartement verhuren via uw makelaarskantoor. Het appartement is gelegen in een Vlaamse, witte buurt en zou voor € 1050 verhuurd worden. Ze geven jou ook nog de volgende boodschap mee: “We hebben slechte ervaringen gehad met allochtonen, en willen daarom niet aan allochtonen verhuren”.	6	6	6	3	5	5	5	6	4	7	5	6	6	4	5	6	2	5	6	2	7	6	3	1	1	5	3	3	4	4	4	5	3	2	2	1	6	2	2	5	1	7	4	4
31	R_22M63Og0URSiASJ	Meneer en Mevrouw Van den Berghe willen hun appartement verhuren via uw makelaarskantoor. Het appartement is gelegen in een Vlaamse, witte buurt en zou voor € 650 verhuurd worden. Ze geven jou ook nog de volgende boodschap mee: “We willen het appartement snel verhuren, het is beetje bouwvallig en gelegen in een ruige buurt daarom is het zo goedkoop”.	4	4	4	5	4	5	5	4	3	4	6	4	4	4	5	4	2	5	4	2	4	6	4	4	4	5	5	5	5	4	4	4	6	4	6	5	5	5	2	5	5	2	6	6
31	R_Y9rm11gnWcVN7IB	Meneer en Mevrouw Van den Berghe willen hun appartement verhuren via uw makelaarskantoor. Het appartement is gelegen in een Vlaamse, witte buurt en zou voor € 1050 verhuurd worden. Ze geven jou ook nog de volgende boodschap mee: “We willen enkel rustige, propere huurders die geen overlast bezorgen”.	4	5	5	5	4	6	5	4	4	6	5	5	5	6	5	4	3	5	4	3	5	6	5	3	3	3	4	6	5	4	5	6	5	4	3	5	3	4	3	3	6	5	6	5
31	R_1243MHUI1aY6sCf	Meneer en Mevrouw Van den Berghe willen hun appartement verhuren via uw makelaarskantoor. Het appartement is gelegen in een Vlaamse, witte buurt en zou voor € 650 verhuurd worden. Ze geven jou ook nog de volgende boodschap mee: “We hebben slechte ervaringen gehad met allochtonen, en willen daarom niet aan allochtonen verhuren”.	4	6	6	4	4	3	5	4	3	4	6	5	6	6	5	4	2	6	4	3	4	6	5	1	1	5	4	4	4	4	7	5	2	4	2	2	4	4	3	4	4	2	4	2
31	R_1QFmBRQVSQwIQog	Meneer en Mevrouw Van den Berghe willen hun appartement verhuren via uw makelaarskantoor. Het appartement is gelegen in een buurt met veel migranten en zou voor € 1050 verhuurd worden. Ze geven jou ook nog de volgende boodschap mee: “We hebben slechte ervaringen gehad met allochtonen, en willen daarom niet aan allochtonen verhuren”.	4	5	3	4	4	5	4	4	4	7	5	5	7	6	4	4	1	4	5	4	7	5	4	1	1	4	4	6	4	4	4	4	5	4	1	1	4	4	1	4	4	4	7	5
31	R_2alWsAEZhLnYEYM	Meneer en Mevrouw Van den Berghe willen hun appartement verhuren via uw makelaarskantoor. Het appartement is gelegen in een Vlaamse, witte buurt en zou voor € 650 verhuurd worden. Ze geven jou ook nog de volgende boodschap mee: “De buurman heeft slechte ervaringen gehad met verhuren aan allochtonen, wij willen dat niet”.	6	6	6	6	6	5	6	6	2	6	6	6	6	6	7	6	2	6	5	3	5	6	6	2	2	4	6	4	2	6	3	5	3	6	3	3	4	6	2	5	6	2	5	5
31	R_PzlaTJNmcm1vAeB	Meneer en Mevrouw Van den Berghe willen hun appartement verhuren via uw makelaarskantoor. Het appartement is gelegen in een Vlaamse, witte buurt en zou voor € 650 verhuurd worden. Ze geven jou ook nog de volgende boodschap mee: “We willen enkel rustige, propere huurders die geen overlast bezorgen”.	7	7	7	6	7	1	7	5	1	6	7	4	4	7	6	7	1	7	4	1	4	7	4	3	3	3	4	2	2	4	4	7	6	4	4	1	3	6	1	2	7	4	5	6
31	R_27fd4DutqruK78D	Meneer en Mevrouw Van den Berghe willen hun appartement verhuren via uw makelaarskantoor. Het appartement is gelegen in een Vlaamse, witte buurt en zou voor € 650 verhuurd worden. Ze geven jou ook nog de volgende boodschap mee: “We willen enkel rustige, propere huurders die geen overlast bezorgen”.	7	6	4	5	4	5	6	6	4	7	7	7	5	7	7	7	1	7	7	1	7	7	3	4	3	4	3	7	3	4	7	7	3	5	5	4	4	4	1	4	4	7	7	5
31	R_2zYqkW6PaTOW0cc	Meneer en Mevrouw Van den Berghe willen hun appartement verhuren via uw makelaarskantoor. Het appartement is gelegen in een Vlaamse, witte buurt en zou voor € 650 verhuurd worden. Ze geven jou ook nog de volgende boodschap mee: “We willen enkel rustige, propere huurders die geen overlast bezorgen”.	6	6	6	6	5	3	6	5	6	4	6	6	6	6	5	5	1	6	6	3	4	6	6	6	6	5	5	2	5	6	3	4	6	6	6	6	5	5	1	5	5	2	4	6
31	R_29bin5sebggUtKD	Meneer en Mevrouw Van den Berghe willen hun appartement verhuren via uw makelaarskantoor. Het appartement is gelegen in een buurt met veel migranten en zou voor € 650 verhuurd worden. Ze geven jou ook nog de volgende boodschap mee: “We willen het appartement snel verhuren, het is beetje bouwvallig en gelegen in een ruige buurt daarom is het zo goedkoop”.	5	5	4	4	4	2	4	5	4	7	7	5	4	4	3	4	2	3	4	4	7	6	5	4	5	4	4	3	4	4	4	7	6	5	4	4	4	4	2	4	4	4	7	6
31	R_9n16XDryIzjr9Cx	Meneer en Mevrouw Van den Berghe willen hun appartement verhuren via uw makelaarskantoor. Het appartement is gelegen in een Vlaamse, witte buurt en zou voor € 650 verhuurd worden. Ze geven jou ook nog de volgende boodschap mee: “We hebben slechte ervaringen gehad met allochtonen, en willen daarom niet aan allochtonen verhuren”.	4	3	5	4	4	5	4	4	2	3	5	5	5	5	4	4	2	6	4	2	4	5	4	1	2	4	4	5	4	4	4	4	3	4	1	1	4	4	3	3	4	4	5	1
31	R_OdOYfaBANttvb7r	Meneer en Mevrouw Van den Berghe willen hun appartement verhuren via uw makelaarskantoor. Het appartement is gelegen in een Vlaamse, witte buurt en zou voor € 1050 verhuurd worden. Ze geven jou ook nog de volgende boodschap mee: “We hebben slechte ervaringen gehad met allochtonen, en willen daarom niet aan allochtonen verhuren”.	6	6	6	6	6	5	5	4	2	5	6	6	6	7	6	6	2	6	6	2	5	6	4	2	2	3	6	5	3	6	3	6	6	6	2	2	3	6	2	3	6	3	5	6
31	R_aVkDQPVYmYx90jf	Meneer en Mevrouw Van den Berghe willen hun appartement verhuren via uw makelaarskantoor. Het appartement is gelegen in een buurt met veel migranten en zou voor € 650 verhuurd worden. Ze geven jou ook nog de volgende boodschap mee: “We willen enkel rustige, propere huurders die geen overlast bezorgen”.	3	3	3	3	5	5	3	4	2	5	3	6	5	5	2	6	1	1	5	4	3	6	2	3	3	6	3	5	6	3	6	6	2	3	4	4	4	5	1	3	4	5	4	4
31	R_1kH1QOAgg4KMOWI	Meneer en Mevrouw Van den Berghe willen hun appartement verhuren via uw makelaarskantoor. Het appartement is gelegen in een Vlaamse, witte buurt en zou voor € 650 verhuurd worden. Ze geven jou ook nog de volgende boodschap mee: “We hebben slechte ervaringen gehad met allochtonen, en willen daarom niet aan allochtonen verhuren”.	7	4	5	4	4	1	4	4	1	7	7	7	4	4	4	4	1	4	4	1	7	7	7	3	2	3	4	1	3	4	1	7	7	7	3	2	3	4	1	3	4	1	7	7
31	R_1P8gEmTRLdHebf1	Meneer en Mevrouw Van den Berghe willen hun appartement verhuren via uw makelaarskantoor. Het appartement is gelegen in een buurt met veel migranten en zou voor € 650 verhuurd worden. Ze geven jou ook nog de volgende boodschap mee: “We hebben slechte ervaringen gehad met allochtonen, en willen daarom niet aan allochtonen verhuren”.	5	6	5	3	5	4	3	6	5	4	5	7	7	6	3	6	1	4	6	3	3	6	5	3	3	6	5	2	6	5	3	4	5	5	3	3	6	5	1	6	4	3	4	5
31	R_3isQQtyPJkNh8gg	Meneer en Mevrouw Van den Berghe willen hun appartement verhuren via uw makelaarskantoor. Het appartement is gelegen in een Vlaamse, witte buurt en zou voor € 650 verhuurd worden. Ze geven jou ook nog de volgende boodschap mee: “We willen het appartement snel verhuren, het is beetje bouwvallig en gelegen in een ruige buurt daarom is het zo goedkoop”.	5	4	4	5	4	4	5	5	3	5	5	5	4	4	3	5	3	3	5	3	4	4	4	4	5	5	4	5	6	4	4	4	5	4	4	4	5	4	2	5	4	4	5	5
31	R_1LAlKEFZ4cgvGCC	Meneer en Mevrouw Van den Berghe willen hun appartement verhuren via uw makelaarskantoor. Het appartement is gelegen in een buurt met veel migranten en zou voor € 1050 verhuurd worden. Ze geven jou ook nog de volgende boodschap mee: “We willen enkel rustige, propere huurders die geen overlast bezorgen”.	6	6	5	4	5	2	4	5	3	2	6	6	5	3	3	7	1	3	6	1	3	4	5	4	4	5	4	6	4	5	3	6	5	5	5	4	6	5	2	6	5	3	3	5
31	R_3Gv8htTjS6vPCer	Meneer en Mevrouw Van den Berghe willen hun appartement verhuren via uw makelaarskantoor. Het appartement is gelegen in een buurt met veel migranten en zou voor € 650 verhuurd worden. Ze geven jou ook nog de volgende boodschap mee: “We willen enkel rustige, propere huurders die geen overlast bezorgen”.	4	5	4	3	4	6	3	4	3	3	4	5	5	4	3	4	3	3	4	2	3	4	5	6	5	4	4	3	5	4	2	2	5	5	5	4	5	4	2	5	4	4	3	5
31	R_Y4RceunguF3J1pT	Meneer en Mevrouw Van den Berghe willen hun appartement verhuren via uw makelaarskantoor. Het appartement is gelegen in een buurt met veel migranten en zou voor € 1050 verhuurd worden. Ze geven jou ook nog de volgende boodschap mee: “De buurman heeft slechte ervaringen gehad met verhuren aan allochtonen, wij willen dat niet”.	5	5	4	4	5	2	5	5	3	5	5	5	6	5	4	5	1	4	6	2	5	6	5	4	5	5	5	4	5	5	3	5	5	5	5	5	5	5	2	5	5	2	5	6
31	R_1B408d3xUKvsbD3	Meneer en Mevrouw Van den Berghe willen hun appartement verhuren via uw makelaarskantoor. Het appartement is gelegen in een Vlaamse, witte buurt en zou voor € 1050 verhuurd worden. Ze geven jou ook nog de volgende boodschap mee: “We willen enkel rustige, propere huurders die geen overlast bezorgen”.	4	5	5	5	4	5	5	4	3	5	5	4	5	5	5	4	3	5	4	3	5	5	4	3	3	3	4	5	3	4	4	5	3	4	3	3	3	4	3	3	4	5	5	5
31	R_2f1IyH6zvAbTY8v	Meneer en Mevrouw Van den Berghe willen hun appartement verhuren via uw makelaarskantoor. Het appartement is gelegen in een Vlaamse, witte buurt en zou voor € 650 verhuurd worden. Ze geven jou ook nog de volgende boodschap mee: “We willen enkel rustige, propere huurders die geen overlast bezorgen”.	5	4	5	6	4	4	6	4	3	7	7	6	6	6	6	4	2	6	6	2	6	7	6	6	4	6	4	4	6	6	2	7	7	6	7	7	7	4	2	7	4	2	7	7
31	R_3Oi8A1UVNHc98BI	Meneer en Mevrouw Van den Berghe willen hun appartement verhuren via uw makelaarskantoor. Het appartement is gelegen in een buurt met veel migranten en zou voor € 650 verhuurd worden. Ze geven jou ook nog de volgende boodschap mee: “We willen het appartement snel verhuren, het is beetje bouwvallig en gelegen in een ruige buurt daarom is het zo goedkoop”.	5	6	6	4	5	3	4	5	4	6	5	6	6	5	4	5	2	3	5	2	5	5	4	5	5	5	4	4	5	4	4	5	5	5	5	5	5	4	2	5	5	4	5	5
31	R_2bIsHCWIS4pr5sz	Meneer en Mevrouw Van den Berghe willen hun appartement verhuren via uw makelaarskantoor. Het appartement is gelegen in een buurt met veel migranten en zou voor € 1050 verhuurd worden. Ze geven jou ook nog de volgende boodschap mee: “De buurman heeft slechte ervaringen gehad met verhuren aan allochtonen, wij willen dat niet”.	5	5	6	4	5	4	4	6	3	4	5	6	7	6	3	5	1	3	4	2	4	2	4	2	1	4	4	3	6	4	4	5	4	4	3	3	4	4	2	5	4	4	5	4
31	R_3j2NRiBDSQmghhT	Meneer en Mevrouw Van den Berghe willen hun appartement verhuren via uw makelaarskantoor.Het appartement is gelegen in een buurt met veel migranten en zou voor € 650 verhuurd worden. Ze geven jou ook nog de volgende boodschap mee: “De buurman heeft slechte ervaringen gehad met verhuren aan allochtonen, wij willen dat niet”.	4	6	7	6	4	3	5	4	4	7	6	6	7	7	7	4	2	7	4	4	7	7	4	1	2	2	4	2	2	4	4	7	5	5	1	1	2	4	1	2	4	4	7	4
31	R_1pKmHmhz1P9ZK9A	Meneer en Mevrouw Van den Berghe willen hun appartement verhuren via uw makelaarskantoor. Het appartement is gelegen in een buurt met veel migranten en zou voor € 1050 verhuurd worden. Ze geven jou ook nog de volgende boodschap mee: “We hebben slechte ervaringen gehad met allochtonen, en willen daarom niet aan allochtonen verhuren”.	6	6	6	4	6	3	3	6	2	4	6	6	6	6	4	6	2	3	6	2	4	6	5	3	2	6	5	3	5	6	3	4	5	5	3	2	5	5	2	6	5	4	4	5
31	R_9nLcxzZwhdVhSF3	Meneer en Mevrouw Van den Berghe willen hun appartement verhuren via uw makelaarskantoor. Het appartement is gelegen in een Vlaamse, witte buurt en zou voor € 650 verhuurd worden. Ze geven jou ook nog de volgende boodschap mee: “We willen het appartement snel verhuren, het is beetje bouwvallig en gelegen in een ruige buurt daarom is het zo goedkoop”.	3	4	4	3	5	2	3	6	7	4	4	6	6	6	4	6	2	4	6	3	5	4	6	6	5	4	5	3	5	5	4	4	5	5	6	4	4	5	2	3	5	4	4	5
31	R_1MMQbh5YDoXxlb7	Meneer en Mevrouw Van den Berghe willen hun appartement verhuren via uw makelaarskantoor. Het appartement is gelegen in een Vlaamse, witte buurt en zou voor € 650 verhuurd worden. Ze geven jou ook nog de volgende boodschap mee: “We hebben slechte ervaringen gehad met allochtonen, en willen daarom niet aan allochtonen verhuren”.	6	7	6	5	5	3	6	4	2	5	6	7	7	7	6	4	1	6	5	2	5	6	5	2	2	3	4	3	3	5	4	6	4	6	7	2	2	4	1	3	4	7	5	5
31	R_1MYZI1Z59Sspq2K	Meneer en Mevrouw Van den Berghe willen hun appartement verhuren via uw makelaarskantoor. Het appartement is gelegen in een Vlaamse, witte buurt en zou voor € 1050 verhuurd worden. Ze geven jou ook nog de volgende boodschap mee: “De buurman heeft slechte ervaringen gehad met verhuren aan allochtonen, wij willen dat niet”.	5	6	6	5	5	5	5	5	2	3	6	6	6	6	6	6	2	6	5	2	2	6	4	3	3	3	5	4	3	6	2	3	5	7	2	2	4	6	2	3	7	4	2	6
31	R_ebOGpjlXCsabSQV	Meneer en Mevrouw Van den Berghe willen hun appartement verhuren via uw makelaarskantoor. Het appartement is gelegen in een buurt met veel migranten en zou voor € 650 verhuurd worden. Ze geven jou ook nog de volgende boodschap mee: “We hebben slechte ervaringen gehad met allochtonen, en willen daarom niet aan allochtonen verhuren”.	6	5	6	4	5	2	4	4	4	6	5	5	5	6	4	5	1	4	4	4	5	5	5	2	3	5	5	2	5	4	4	5	4	5	3	3	5	5	2	5	4	4	5	3
31	R_3n0K89jW3PRdl8i	Meneer en Mevrouw Van den Berghe willen hun appartement verhuren via uw makelaarskantoor. Het appartement is gelegen in een buurt met veel migranten en zou voor € 1050 verhuurd worden. Ze geven jou ook nog de volgende boodschap mee: “We hebben slechte ervaringen gehad met allochtonen, en willen daarom niet aan allochtonen verhuren”.	5	6	6	3	5	4	3	4	3	3	6	4	7	7	3	5	2	3	4	1	4	6	4	1	1	5	5	2	5	5	4	3	5	4	3	2	6	6	2	6	4	3	3	5
31	R_3mdELDfqKXDvNAU	Meneer en Mevrouw Van den Berghe willen hun appartement verhuren via uw makelaarskantoor. Het appartement is gelegen in een Vlaamse, witte buurt en zou voor € 650 verhuurd worden. Ze geven jou ook nog de volgende boodschap mee: “We hebben slechte ervaringen gehad met allochtonen, en willen daarom niet aan allochtonen verhuren”.	4	6	6	5	4	2	5	4	4	5	6	4	5	6	6	4	2	6	4	4	4	6	5	1	1	2	4	3	1	4	4	4	1	5	2	2	2	4	2	2	4	1	2	1
31	R_sZG5dSx4w6Z4Q6Z	Meneer en Mevrouw Van den Berghe willen hun appartement verhuren via uw makelaarskantoor. Het appartement is gelegen in een buurt met veel migranten en zou voor € 650 verhuurd worden. Ze geven jou ook nog de volgende boodschap mee: “We willen het appartement snel verhuren, het is beetje bouwvallig en gelegen in een ruige buurt daarom is het zo goedkoop”.	5	5	5	5	5	3	4	5	5	6	5	5	5	4	5	4	2	5	5	5	6	5	6	5	5	5	6	3	5	5	6	6	6	6	5	4	5	5	2	5	5	5	5	6
31	R_33g0bUDxoyacykh	Meneer en Mevrouw Van den Berghe willen hun appartement verhuren via uw makelaarskantoor. Het appartement is gelegen in een Vlaamse, witte buurt en zou voor € 650 verhuurd worden. Ze geven jou ook nog de volgende boodschap mee: “We willen het appartement snel verhuren, het is beetje bouwvallig en gelegen in een ruige buurt daarom is het zo goedkoop”.	4	5	4	5	5	5	4	5	5	5	4	5	5	4	3	5	2	4	5	3	5	5	5	3	3	3	5	4	2	5	4	5	5	5	4	4	3	5	3	2	5	5	5	5
31	R_3qJPToVj4McU3Kf	Meneer en Mevrouw Van den Berghe willen hun appartement verhuren via uw makelaarskantoor. Het appartement is gelegen in een Vlaamse, witte buurt en zou voor € 1050 verhuurd worden. Ze geven jou ook nog de volgende boodschap mee: “We willen enkel rustige, propere huurders die geen overlast bezorgen”.	6	5	5	6	5	5	5	5	3	3	5	5	5	5	6	5	3	6	5	2	5	6	6	4	3	3	6	5	3	6	3	3	4	6	4	3	4	6	2	3	5	3	3	4
31	R_2rNFkll3eJoAWmT	Meneer en Mevrouw Van den Berghe willen hun appartement verhuren via uw makelaarskantoor. Het appartement is gelegen in een buurt met veel migranten en zou voor € 1050 verhuurd worden. Ze geven jou ook nog de volgende boodschap mee: “De buurman heeft slechte ervaringen gehad met verhuren aan allochtonen, wij willen dat niet”.	5	7	7	4	4	4	4	4	2	5	6	5	7	7	4	4	2	4	4	3	5	6	3	1	1	3	4	4	6	4	3	5	3	4	2	2	4	4	2	4	4	4	5	3
31	R_Q3NLoyOb45A84Df	Meneer en Mevrouw Van den Berghe willen hun appartement verhuren via uw makelaarskantoor. Het appartement is gelegen in een buurt met veel migranten en zou voor € 1050 verhuurd worden. Ze geven jou ook nog de volgende boodschap mee: “We hebben slechte ervaringen gehad met allochtonen, en willen daarom niet aan allochtonen verhuren”.	4	4	5	4	4	6	3	4	2	4	4	5	4	4	4	4	2	4	5	2	5	6	4	3	4	4	4	6	5	4	4	4	4	4	5	4	5	4	2	5	4	4	3	5
31	R_3PdCVPGIrWXrvoj	Meneer en Mevrouw Van den Berghe willen hun appartement verhuren via uw makelaarskantoor.Het appartement is gelegen in een buurt met veel migranten en zou voor € 650 verhuurd worden. Ze geven jou ook nog de volgende boodschap mee: “De buurman heeft slechte ervaringen gehad met verhuren aan allochtonen, wij willen dat niet”.	4	6	6	4	4	2	4	4	2	2	6	4	6	6	4	4	2	6	4	2	2	6	4	2	2	5	4	2	5	4	3	3	4	4	2	2	5	4	2	5	4	4	2	3
31	R_4YoElk4WX84O385	Meneer en Mevrouw Van den Berghe willen hun appartement verhuren via uw makelaarskantoor. Het appartement is gelegen in een Vlaamse, witte buurt en zou voor € 650 verhuurd worden. Ze geven jou ook nog de volgende boodschap mee: “De buurman heeft slechte ervaringen gehad met verhuren aan allochtonen, wij willen dat niet”.	5	5	5	4	5	5	5	4	4	5	5	5	5	4	4	5	3	5	5	3	5	5	3	3	2	3	3	6	3	3	5	5	2	3	2	2	2	2	3	2	3	3	4	2
31	R_3FXJ1F9kDv7jlrF	Meneer en Mevrouw Van den Berghe willen hun appartement verhuren via uw makelaarskantoor. Het appartement is gelegen in een Vlaamse, witte buurt en zou voor € 1050 verhuurd worden. Ze geven jou ook nog de volgende boodschap mee: “De buurman heeft slechte ervaringen gehad met verhuren aan allochtonen, wij willen dat niet”.	4	5	5	4	4	4	4	4	4	7	4	2	7	5	4	3	4	4	4	3	7	4	6	2	1	1	4	2	4	4	4	7	4	4	2	3	4	4	4	4	4	4	7	4
31	R_2c5VIX3gxLQbJgK	Meneer en Mevrouw Van den Berghe willen hun appartement verhuren via uw makelaarskantoor. Het appartement is gelegen in een buurt met veel migranten en zou voor € 650 verhuurd worden. Ze geven jou ook nog de volgende boodschap mee: “We hebben slechte ervaringen gehad met allochtonen, en willen daarom niet aan allochtonen verhuren”.	5	1	1	4	4	5	4	4	5	5	3	5	6	6	4	5	1	4	4	2	5	6	3	1	1	5	3	6	3	4	5	6	2	3	1	1	5	4	2	5	4	5	5	3
31	R_1CvwOlkox0keoQX	Meneer en Mevrouw Van den Berghe willen hun appartement verhuren via uw makelaarskantoor. Het appartement is gelegen in een Vlaamse, witte buurt en zou voor € 650 verhuurd worden. Ze geven jou ook nog de volgende boodschap mee: “We willen het appartement snel verhuren, het is beetje bouwvallig en gelegen in een ruige buurt daarom is het zo goedkoop”.	4	5	4	4	4	5	4	4	4	5	5	6	3	4	4	4	2	2	4	2	2	2	4	3	3	3	4	4	3	4	4	5	3	4	3	3	3	4	3	3	4	4	5	3
31	R_2qlxKGKsv2U9Wbz	Meneer en Mevrouw Van den Berghe willen hun appartement verhuren via uw makelaarskantoor. Het appartement is gelegen in een Vlaamse, witte buurt en zou voor € 1050 verhuurd worden. Ze geven jou ook nog de volgende boodschap mee: “De buurman heeft slechte ervaringen gehad met verhuren aan allochtonen, wij willen dat niet”.	6	6	6	6	4	2	6	4	2	7	6	6	6	6	6	6	1	6	6	2	7	6	6	1	1	2	4	3	2	6	2	7	2	6	1	1	2	6	1	2	6	4	7	2
31	R_2YWhhBMpI9Kv7Qm	Meneer en Mevrouw Van den Berghe willen hun appartement verhuren via uw makelaarskantoor. Het appartement is gelegen in een Vlaamse, witte buurt en zou voor € 1050 verhuurd worden. Ze geven jou ook nog de volgende boodschap mee: “De buurman heeft slechte ervaringen gehad met verhuren aan allochtonen, wij willen dat niet”.	5	5	5	5	4	5	5	4	4	4	5	5	5	5	3	4	2	6	5	2	5	5	4	1	2	3	4	5	2	4	5	5	3	4	1	2	3	4	2	3	4	3	5	4
31	R_27Hfxji3BQmL7Am	Meneer en Mevrouw Van den Berghe willen hun appartement verhuren via uw makelaarskantoor.Het appartement is gelegen in een buurt met veel migranten en zou voor € 650 verhuurd worden. Ze geven jou ook nog de volgende boodschap mee: “De buurman heeft slechte ervaringen gehad met verhuren aan allochtonen, wij willen dat niet”.	5	4	4	4	4	4	4	4	3	5	4	1	1	1	2	2	4	1	3	4	6	7	6	4	6	4	4	2	6	5	2	4	6	6	4	6	6	4	4	6	4	4	4	6
31	R_1BPkdMZNNsaJdXA	Meneer en Mevrouw Van den Berghe willen hun appartement verhuren via uw makelaarskantoor. Het appartement is gelegen in een buurt met veel migranten en zou voor € 1050 verhuurd worden. Ze geven jou ook nog de volgende boodschap mee: “We willen enkel rustige, propere huurders die geen overlast bezorgen”.	5	4	4	5	4	4	5	4	2	7	5	5	4	4	6	5	1	4	5	3	6	5	5	5	5	4	5	4	4	5	3	4	5	6	5	4	4	4	1	4	4	4	7	5
31	R_3QJnyRHOB2HX6oF	Meneer en Mevrouw Van den Berghe willen hun appartement verhuren via uw makelaarskantoor. Het appartement is gelegen in een buurt met veel migranten en zou voor € 650 verhuurd worden. Ze geven jou ook nog de volgende boodschap mee: “We willen het appartement snel verhuren, het is beetje bouwvallig en gelegen in een ruige buurt daarom is het zo goedkoop”.	5	5	5	4	4	3	4	4	4	7	5	5	5	4	3	4	2	4	4	4	7	5	6	5	4	4	4	2	4	4	4	7	5	5	4	4	5	4	1	5	4	4	7	5
31	R_8GlT06kEsJZaARH	Meneer en Mevrouw Van den Berghe willen hun appartement verhuren via uw makelaarskantoor. Het appartement is gelegen in een buurt met veel migranten en zou voor € 650 verhuurd worden. Ze geven jou ook nog de volgende boodschap mee: “We willen het appartement snel verhuren, het is beetje bouwvallig en gelegen in een ruige buurt daarom is het zo goedkoop”.	5	6	5	5	4	5	4	5	2	4	5	6	7	6	3	6	1	3	6	2	3	5	5	3	4	6	4	3	6	6	5	4	5	4	4	4	5	4	1	5	6	4	4	5
31	R_Ze4YkeNjSSLgUsp	Meneer en Mevrouw Van den Berghe willen hun appartement verhuren via uw makelaarskantoor. Het appartement is gelegen in een buurt met veel migranten en zou voor € 1050 verhuurd worden. Ze geven jou ook nog de volgende boodschap mee: “We hebben slechte ervaringen gehad met allochtonen, en willen daarom niet aan allochtonen verhuren”.	6	4	4	4	6	5	4	4	1	3	4	6	6	6	5	6	2	5	6	1	5	6	3	1	2	6	4	5	6	4	6	6	3	5	6	4	6	5	1	6	4	3	5	6
31	R_6on3456G8ReaKjL	Meneer en Mevrouw Van den Berghe willen hun appartement verhuren via uw makelaarskantoor. Het appartement is gelegen in een Vlaamse, witte buurt en zou voor € 650 verhuurd worden. Ze geven jou ook nog de volgende boodschap mee: “We willen het appartement snel verhuren, het is beetje bouwvallig en gelegen in een ruige buurt daarom is het zo goedkoop”.	3	2	3	2	4	4	2	3	6	7	7	7	1	2	1	4	4	2	6	4	7	7	4	6	4	4	4	6	4	4	6	7	4	5	7	1	1	6	1	2	7	4	4	7
31	R_1Rqlvjo7hLb1rqN	Meneer en Mevrouw Van den Berghe willen hun appartement verhuren via uw makelaarskantoor.Het appartement is gelegen in een buurt met veel migranten en zou voor € 650 verhuurd worden. Ze geven jou ook nog de volgende boodschap mee: “De buurman heeft slechte ervaringen gehad met verhuren aan allochtonen, wij willen dat niet”.	5	5	5	4	5	3	5	4	4	6	5	5	5	5	3	4	2	3	4	4	5	5	5	5	4	2	4	1	3	4	4	5	5	5	3	3	5	4	2	6	4	4	5	5
31	R_vp4mjSpH5pkOQOR	Meneer en Mevrouw Van den Berghe willen hun appartement verhuren via uw makelaarskantoor. Het appartement is gelegen in een Vlaamse, witte buurt en zou voor € 650 verhuurd worden. Ze geven jou ook nog de volgende boodschap mee: “De buurman heeft slechte ervaringen gehad met verhuren aan allochtonen, wij willen dat niet”.	6	6	6	6	6	2	6	6	1	2	6	7	7	7	7	7	1	7	7	1	2	7	2	1	3	1	4	1	1	6	6	4	2	4	2	1	1	4	1	1	4	5	4	4
31	R_1Q6ncjp42dMWOUC	Meneer en Mevrouw Van den Berghe willen hun appartement verhuren via uw makelaarskantoor. Het appartement is gelegen in een Vlaamse, witte buurt en zou voor € 650 verhuurd worden. Ze geven jou ook nog de volgende boodschap mee: “We willen het appartement snel verhuren, het is beetje bouwvallig en gelegen in een ruige buurt daarom is het zo goedkoop”.	6	5	5	5	6	3	5	5	3	4	6	6	6	6	5	6	2	6	5	3	4	6	6	4	4	5	6	2	5	7	4	3	6	6	4	5	5	6	2	6	7	4	2	6
31	R_3F42XHR7TcWEgp7	Meneer en Mevrouw Van den Berghe willen hun appartement verhuren via uw makelaarskantoor. Het appartement is gelegen in een Vlaamse, witte buurt en zou voor € 650 verhuurd worden. Ze geven jou ook nog de volgende boodschap mee: “We willen enkel rustige, propere huurders die geen overlast bezorgen”.	2	3	3	5	3	5	3	3	3	6	1	2	7	7	2	3	1	2	7	4	6	7	3	1	1	1	4	5	1	4	3	6	1	6	1	1	1	5	6	1	4	4	7	1
31	R_6fGtywQDwel8Mg1	Meneer en Mevrouw Van den Berghe willen hun appartement verhuren via uw makelaarskantoor. Het appartement is gelegen in een buurt met veel migranten en zou voor € 650 verhuurd worden. Ze geven jou ook nog de volgende boodschap mee: “We willen enkel rustige, propere huurders die geen overlast bezorgen”.	5	6	6	3	4	5	4	5	2	6	5	5	5	5	4	4	3	3	4	3	5	5	5	4	4	5	4	5	6	4	5	6	5	4	4	5	5	4	3	6	4	4	5	6
31	R_20ZHBwyiCyG09dy	Meneer en Mevrouw Van den Berghe willen hun appartement verhuren via uw makelaarskantoor. Het appartement is gelegen in een Vlaamse, witte buurt en zou voor € 1050 verhuurd worden. Ze geven jou ook nog de volgende boodschap mee: “De buurman heeft slechte ervaringen gehad met verhuren aan allochtonen, wij willen dat niet”.	5	5	5	4	5	4	5	5	3	3	5	5	5	5	5	5	2	5	5	2	5	5	4	3	3	3	5	3	3	4	4	3	4	4	3	3	3	5	2	3	5	3	3	4
31	R_1IpkZBmeYOG3S2Y	Meneer en Mevrouw Van den Berghe willen hun appartement verhuren via uw makelaarskantoor. Het appartement is gelegen in een Vlaamse, witte buurt en zou voor € 1050 verhuurd worden. Ze geven jou ook nog de volgende boodschap mee: “De buurman heeft slechte ervaringen gehad met verhuren aan allochtonen, wij willen dat niet”.	7	7	4	7	7	4	7	7	1	5	7	7	7	4	7	7	4	7	4	1	4	7	7	7	4	7	7	4	7	7	1	4	7	7	7	4	7	7	4	7	7	1	5	7
31	R_3KK1lAIJXWViHHc	Meneer en Mevrouw Van den Berghe willen hun appartement verhuren via uw makelaarskantoor.Het appartement is gelegen in een buurt met veel migranten en zou voor € 650 verhuurd worden. Ze geven jou ook nog de volgende boodschap mee: “De buurman heeft slechte ervaringen gehad met verhuren aan allochtonen, wij willen dat niet”.	4	6	5	3	5	3	3	5	1	5	5	6	7	6	3	6	1	3	6	1	3	7	3	2	1	6	3	5	6	4	5	5	4	4	2	2	5	4	1	5	5	3	3	5
31	R_1K9DzhH47JzJohE	Meneer en Mevrouw Van den Berghe willen hun appartement verhuren via uw makelaarskantoor. Het appartement is gelegen in een Vlaamse, witte buurt en zou voor € 650 verhuurd worden. Ze geven jou ook nog de volgende boodschap mee: “De buurman heeft slechte ervaringen gehad met verhuren aan allochtonen, wij willen dat niet”.	4	5	4	4	4	5	4	4	2	5	5	4	4	4	5	4	2	4	4	4	5	5	4	1	1	1	4	5	1	4	5	2	2	4	1	1	2	4	3	1	4	5	3	3
31	R_2fvok95hvLFTKHj	Meneer en Mevrouw Van den Berghe willen hun appartement verhuren via uw makelaarskantoor. Het appartement is gelegen in een Vlaamse, witte buurt en zou voor € 650 verhuurd worden. Ze geven jou ook nog de volgende boodschap mee: “We hebben slechte ervaringen gehad met allochtonen, en willen daarom niet aan allochtonen verhuren”.	7	7	7	7	7	2	7	7	7	2	7	7	7	7	7	6	2	7	7	6	2	7	6	2	1	2	6	2	2	7	6	2	2	7	6	4	7	6	2	7	7	2	2	7
31	R_1I4YjP4OPi5pd5Q	Meneer en Mevrouw Van den Berghe willen hun appartement verhuren via uw makelaarskantoor. Het appartement is gelegen in een buurt met veel migranten en zou voor € 1050 verhuurd worden. Ze geven jou ook nog de volgende boodschap mee: “We willen enkel rustige, propere huurders die geen overlast bezorgen”.	4	5	5	2	4	7	2	4	1	4	5	5	6	6	2	6	2	1	4	1	3	6	4	2	2	6	4	7	6	5	4	7	4	4	3	2	6	4	7	6	4	6	6	3
31	R_1o6lxoNbo90vLjH	Meneer en Mevrouw Van den Berghe willen hun appartement verhuren via uw makelaarskantoor. Het appartement is gelegen in een Vlaamse, witte buurt en zou voor € 1050 verhuurd worden. Ze geven jou ook nog de volgende boodschap mee: “We willen enkel rustige, propere huurders die geen overlast bezorgen”.	6	6	5	5	6	5	5	6	1	5	6	6	5	6	5	5	3	5	6	2	6	5	5	3	3	2	5	6	2	5	3	5	5	6	3	3	2	5	3	2	5	4	6	6
31	R_1jUiQ3HtCADdCkX	Meneer en Mevrouw Van den Berghe willen hun appartement verhuren via uw makelaarskantoor. Het appartement is gelegen in een buurt met veel migranten en zou voor € 1050 verhuurd worden. Ze geven jou ook nog de volgende boodschap mee: “De buurman heeft slechte ervaringen gehad met verhuren aan allochtonen, wij willen dat niet”.	5	4	3	4	4	6	3	4	5	7	3	7	7	4	1	5	2	1	5	4	7	5	4	1	3	6	5	7	6	3	5	7	3	3	1	1	6	3	1	5	4	6	5	7
31	R_0oY0XYzFui4ANEt	Meneer en Mevrouw Van den Berghe willen hun appartement verhuren via uw makelaarskantoor. Het appartement is gelegen in een buurt met veel migranten en zou voor € 1050 verhuurd worden. Ze geven jou ook nog de volgende boodschap mee: “We willen enkel rustige, propere huurders die geen overlast bezorgen”.	3	4	4	3	4	6	3	4	5	5	4	5	5	3	3	5	2	3	5	3	4	5	2	4	3	5	4	6	3	5	4	4	3	4	4	4	5	4	2	5	4	4	4	4
31	R_2y1KBH6IIwc0tKt	Meneer en Mevrouw Van den Berghe willen hun appartement verhuren via uw makelaarskantoor. Het appartement is gelegen in een buurt met veel migranten en zou voor € 1050 verhuurd worden. Ze geven jou ook nog de volgende boodschap mee: “De buurman heeft slechte ervaringen gehad met verhuren aan allochtonen, wij willen dat niet”.	5	7	6	4	5	3	4	6	2	5	6	6	7	6	5	6	1	5	6	2	6	6	5	3	2	5	5	3	3	4	4	5	5	5	3	3	6	5	1	6	4	5	5	5
31	R_Z1TTflqjcY4shMJ	Meneer en Mevrouw Van den Berghe willen hun appartement verhuren via uw makelaarskantoor. Het appartement is gelegen in een Vlaamse, witte buurt en zou voor € 1050 verhuurd worden. Ze geven jou ook nog de volgende boodschap mee: “De buurman heeft slechte ervaringen gehad met verhuren aan allochtonen, wij willen dat niet”.	6	6	6	6	4	3	5	4	2	6	6	6	6	5	6	5	4	5	4	2	6	6	5	1	2	3	6	4	1	4	4	6	3	6	1	1	4	4	1	2	4	3	6	3
31	R_5AwMvfb8ZIb6LD3	Meneer en Mevrouw Van den Berghe willen hun appartement verhuren via uw makelaarskantoor. Het appartement is gelegen in een Vlaamse, witte buurt en zou voor € 1050 verhuurd worden. Ze geven jou ook nog de volgende boodschap mee: “We willen enkel rustige, propere huurders die geen overlast bezorgen”.	6	5	5	4	6	3	4	4	3	7	5	5	5	5	6	5	2	6	4	3	7	5	5	3	3	3	5	5	3	4	3	7	5	5	3	3	3	5	2	3	4	4	7	5
31	R_2bJGBX5kjvWsoGw	Meneer en Mevrouw Van den Berghe willen hun appartement verhuren via uw makelaarskantoor. Het appartement is gelegen in een Vlaamse, witte buurt en zou voor € 1050 verhuurd worden. Ze geven jou ook nog de volgende boodschap mee: “We hebben slechte ervaringen gehad met allochtonen, en willen daarom niet aan allochtonen verhuren”.	3	6	6	6	4	5	6	4	3	7	3	6	7	5	5	5	1	6	4	3	7	7	2	7	1	2	4	7	3	4	5	5	1	4	1	2	3	4	2	2	5	3	7	3
31	R_10vDElBdotKJwX0	Meneer en Mevrouw Van den Berghe willen hun appartement verhuren via uw makelaarskantoor. Het appartement is gelegen in een buurt met veel migranten en zou voor € 650 verhuurd worden. Ze geven jou ook nog de volgende boodschap mee: “We willen het appartement snel verhuren, het is beetje bouwvallig en gelegen in een ruige buurt daarom is het zo goedkoop”.	4	4	1	1	5	3	2	5	4	6	2	6	4	4	2	5	1	2	4	5	2	3	4	5	5	5	3	5	5	3	5	3	5	4	3	4	3	5	1	3	4	3	3	3
31	R_11Y3K0IffwITjj5	Meneer en Mevrouw Van den Berghe willen hun appartement verhuren via uw makelaarskantoor. Het appartement is gelegen in een Vlaamse, witte buurt en zou voor € 650 verhuurd worden. Ze geven jou ook nog de volgende boodschap mee: “We willen enkel rustige, propere huurders die geen overlast bezorgen”.	6	6	6	6	6	3	6	6	1	7	6	7	6	6	6	6	1	5	6	1	7	6	5	5	7	5	5	2	5	5	4	7	6	5	6	4	6	6	1	7	6	4	6	6
31	R_ZwvXg1Al4vXbCk9	Meneer en Mevrouw Van den Berghe willen hun appartement verhuren via uw makelaarskantoor. Het appartement is gelegen in een buurt met veel migranten en zou voor € 650 verhuurd worden. Ze geven jou ook nog de volgende boodschap mee: “We willen enkel rustige, propere huurders die geen overlast bezorgen”.	6	7	6	6	6	6	4	6	6	6	7	6	6	7	4	6	2	4	6	3	4	7	5	5	4	7	6	3	5	5	2	2	6	5	5	5	6	5	6	5	6	6	6	6
31	R_3hihnBBCn2mJ2WH	Meneer en Mevrouw Van den Berghe willen hun appartement verhuren via uw makelaarskantoor. Het appartement is gelegen in een buurt met veel migranten en zou voor € 650 verhuurd worden. Ze geven jou ook nog de volgende boodschap mee: “We willen het appartement snel verhuren, het is beetje bouwvallig en gelegen in een ruige buurt daarom is het zo goedkoop”.	6	7	5	4	6	4	4	7	2	4	7	7	7	7	4	6	1	4	7	2	4	7	4	4	4	7	4	4	7	4	5	5	7	4	4	4	7	4	1	7	4	4	4	7
31	R_2YaeG4NpWaGAvzC	Meneer en Mevrouw Van den Berghe willen hun appartement verhuren via uw makelaarskantoor. Het appartement is gelegen in een Vlaamse, witte buurt en zou voor € 1050 verhuurd worden. Ze geven jou ook nog de volgende boodschap mee: “De buurman heeft slechte ervaringen gehad met verhuren aan allochtonen, wij willen dat niet”.	5	3	3	5	4	6	5	4	3	2	3	6	6	6	6	4	1	5	4	2	3	6	5	5	4	2	5	6	2	4	2	6	3	5	2	3	3	6	1	3	5	2	6	6
31	R_1C9YyzKGMUjGd6u	Meneer en Mevrouw Van den Berghe willen hun appartement verhuren via uw makelaarskantoor. Het appartement is gelegen in een buurt met veel migranten en zou voor € 1050 verhuurd worden. Ze geven jou ook nog de volgende boodschap mee: “We hebben slechte ervaringen gehad met allochtonen, en willen daarom niet aan allochtonen verhuren”.	6	6	6	3	4	3	4	4	1	5	7	6	6	6	3	6	1	3	5	1	5	7	5	2	2	4	4	4	4	4	4	5	4	6	1	1	4	4	1	4	6	2	5	4
31	R_2fE8YKFkcpqanbK	Meneer en Mevrouw Van den Berghe willen hun appartement verhuren via uw makelaarskantoor. Het appartement is gelegen in een buurt met veel migranten en zou voor € 650 verhuurd worden. Ze geven jou ook nog de volgende boodschap mee: “We hebben slechte ervaringen gehad met allochtonen, en willen daarom niet aan allochtonen verhuren”.	4	5	5	4	4	3	4	4	4	4	5	4	5	5	4	4	3	4	4	4	4	5	4	1	1	4	4	2	4	4	4	4	4	4	1	1	4	4	1	4	4	4	4	4
31	R_elCsDktGvQuFyRX	Meneer en Mevrouw Van den Berghe willen hun appartement verhuren via uw makelaarskantoor.Het appartement is gelegen in een buurt met veel migranten en zou voor € 650 verhuurd worden. Ze geven jou ook nog de volgende boodschap mee: “De buurman heeft slechte ervaringen gehad met verhuren aan allochtonen, wij willen dat niet”.	4	5	5	4	4	3	4	4	4	5	5	4	6	6	4	4	2	4	4	4	5	5	4	3	2	4	4	3	4	4	4	5	3	4	2	1	5	4	2	4	4	4	5	3
31	R_eKAQ2X6SarQK9CF	Meneer en Mevrouw Van den Berghe willen hun appartement verhuren via uw makelaarskantoor. Het appartement is gelegen in een Vlaamse, witte buurt en zou voor € 650 verhuurd worden. Ze geven jou ook nog de volgende boodschap mee: “De buurman heeft slechte ervaringen gehad met verhuren aan allochtonen, wij willen dat niet”.	5	5	5	5	5	2	5	5	2	6	6	6	6	6	6	6	2	6	6	3	4	6	4	3	3	4	4	3	3	5	3	6	5	4	2	2	3	4	2	3	4	4	6	6
31	R_3KGDPxUjZdi54H4	Meneer en Mevrouw Van den Berghe willen hun appartement verhuren via uw makelaarskantoor. Het appartement is gelegen in een Vlaamse, witte buurt en zou voor € 1050 verhuurd worden. Ze geven jou ook nog de volgende boodschap mee: “We willen enkel rustige, propere huurders die geen overlast bezorgen”.	5	3	5	5	4	6	5	5	4	3	3	5	5	5	5	5	4	5	5	3	5	7	5	4	5	5	5	5	5	5	3	5	4	5	6	5	5	5	4	5	5	3	5	7
31	R_2YbsGOjascNifp2	Meneer en Mevrouw Van den Berghe willen hun appartement verhuren via uw makelaarskantoor. Het appartement is gelegen in een buurt met veel migranten en zou voor € 650 verhuurd worden. Ze geven jou ook nog de volgende boodschap mee: “We willen enkel rustige, propere huurders die geen overlast bezorgen”.	5	5	5	5	5	4	5	5	3	5	5	5	5	5	5	5	5	5	3	5	4	3	5	5	5	5	5	5	5	5	4	5	5	5	5	5	5	5	2	5	5	3	5	5
31	R_p9IQbAGBmwM0nJL	Meneer en Mevrouw Van den Berghe willen hun appartement verhuren via uw makelaarskantoor. Het appartement is gelegen in een buurt met veel migranten en zou voor € 1050 verhuurd worden. Ze geven jou ook nog de volgende boodschap mee: “De buurman heeft slechte ervaringen gehad met verhuren aan allochtonen, wij willen dat niet”.	6	6	7	6	5	3	6	6	1	4	6	7	7	7	6	7	1	4	7	1	1	7	3	1	2	6	2	3	4	3	7	4	4	3	6	2	6	3	1	6	3	4	4	2
31	R_1HdIbJCxmiWShu3	Meneer en Mevrouw Van den Berghe willen hun appartement verhuren via uw makelaarskantoor. Het appartement is gelegen in een Vlaamse, witte buurt en zou voor € 1050 verhuurd worden. Ze geven jou ook nog de volgende boodschap mee: “We willen enkel rustige, propere huurders die geen overlast bezorgen”.	6	6	7	6	6	1	6	4	2	6	6	6	6	6	4	4	1	6	4	2	6	6	6	6	5	4	4	3	5	4	2	6	6	6	6	6	5	4	1	4	4	2	6	5
31	R_3CUUf0NvEATC3OK	Meneer en Mevrouw Van den Berghe willen hun appartement verhuren via uw makelaarskantoor. Het appartement is gelegen in een Vlaamse, witte buurt en zou voor € 650 verhuurd worden. Ze geven jou ook nog de volgende boodschap mee: “We hebben slechte ervaringen gehad met allochtonen, en willen daarom niet aan allochtonen verhuren”.	5	6	6	5	6	5	5	5	3	5	6	6	6	6	6	6	1	6	6	2	2	7	6	2	3	2	6	1	3	6	2	6	6	6	2	2	3	6	2	4	6	2	6	5
31	R_7PyrcvUcbt3Ub73	Meneer en Mevrouw Van den Berghe willen hun appartement verhuren via uw makelaarskantoor.Het appartement is gelegen in een buurt met veel migranten en zou voor € 650 verhuurd worden. Ze geven jou ook nog de volgende boodschap mee: “De buurman heeft slechte ervaringen gehad met verhuren aan allochtonen, wij willen dat niet”.	4	4	4	4	4	4	4	4	4	4	4	4	4	5	4	4	5	3	4	4	5	4	4	3	2	5	4	6	6	4	4	5	4	2	2	2	2	4	2	5	4	4	4	2
31	R_2OJtSzoEmb3yUvd	Meneer en Mevrouw Van den Berghe willen hun appartement verhuren via uw makelaarskantoor.Het appartement is gelegen in een buurt met veel migranten en zou voor € 650 verhuurd worden. Ze geven jou ook nog de volgende boodschap mee: “De buurman heeft slechte ervaringen gehad met verhuren aan allochtonen, wij willen dat niet”.	6	5	5	4	4	1	3	4	2	6	5	5	6	6	4	4	1	3	5	2	4	5	4	2	2	5	4	2	5	4	2	6	5	4	2	3	6	4	1	5	4	3	4	5
31	R_2DRzWVlleJW6YfQ	Meneer en Mevrouw Van den Berghe willen hun appartement verhuren via uw makelaarskantoor. Het appartement is gelegen in een Vlaamse, witte buurt en zou voor € 650 verhuurd worden. Ze geven jou ook nog de volgende boodschap mee: “De buurman heeft slechte ervaringen gehad met verhuren aan allochtonen, wij willen dat niet”.	7	6	6	5	5	3	5	6	5	6	6	6	6	5	6	5	2	5	5	3	5	6	5	3	3	3	5	3	4	5	3	5	4	4	3	3	5	6	2	4	5	3	6	4
31	R_ZqnpiOe9f59MDtv	Meneer en Mevrouw Van den Berghe willen hun appartement verhuren via uw makelaarskantoor. Het appartement is gelegen in een Vlaamse, witte buurt en zou voor € 650 verhuurd worden. Ze geven jou ook nog de volgende boodschap mee: “We willen het appartement snel verhuren, het is beetje bouwvallig en gelegen in een ruige buurt daarom is het zo goedkoop”.	7	7	6	6	7	5	6	6	1	5	7	7	6	6	6	7	1	6	7	1	5	7	7	4	4	3	7	1	4	7	1	5	7	7	5	4	4	7	1	4	7	1	5	7
31	R_3fwaIGHijsRZ6X8	Meneer en Mevrouw Van den Berghe willen hun appartement verhuren via uw makelaarskantoor. Het appartement is gelegen in een Vlaamse, witte buurt en zou voor € 1050 verhuurd worden. Ze geven jou ook nog de volgende boodschap mee: “We willen enkel rustige, propere huurders die geen overlast bezorgen”.	6	6	7	6	7	5	7	7	1	2	7	7	7	7	7	6	1	4	7	1	2	7	7	3	4	4	7	5	3	6	2	2	7	7	6	6	6	7	1	6	7	1	1	7
31	R_3Pb29o6F9ezRWBn	Meneer en Mevrouw Van den Berghe willen hun appartement verhuren via uw makelaarskantoor. Het appartement is gelegen in een buurt met veel migranten en zou voor € 650 verhuurd worden. Ze geven jou ook nog de volgende boodschap mee: “We willen enkel rustige, propere huurders die geen overlast bezorgen”.	6	6	4	2	2	1	3	4	5	7	5	7	7	7	1	7	1	1	7	1	1	7	4	5	3	6	2	3	5	4	5	6	5	7	5	3	6	2	1	7	4	2	1	7
31	R_O3iroaML3iYGjfj	Meneer en Mevrouw Van den Berghe willen hun appartement verhuren via uw makelaarskantoor. Het appartement is gelegen in een Vlaamse, witte buurt en zou voor € 1050 verhuurd worden. Ze geven jou ook nog de volgende boodschap mee: “We hebben slechte ervaringen gehad met allochtonen, en willen daarom niet aan allochtonen verhuren”.	6	5	4	6	6	4	6	6	2	5	6	7	6	6	6	6	1	6	7	1	4	6	4	4	4	3	4	4	3	4	4	6	3	5	5	4	4	5	2	4	6	2	4	6
31	R_1eV3DCHLdTQbTz4	Meneer en Mevrouw Van den Berghe willen hun appartement verhuren via uw makelaarskantoor. Het appartement is gelegen in een buurt met veel migranten en zou voor € 650 verhuurd worden. Ze geven jou ook nog de volgende boodschap mee: “We hebben slechte ervaringen gehad met allochtonen, en willen daarom niet aan allochtonen verhuren”.	5	5	5	4	5	2	4	6	3	4	6	5	4	5	5	5	2	5	4	4	4	6	3	2	3	5	3	4	3	3	4	3	3	4	4	3	2	5	2	4	4	4	6	6
31	R_2Sp0S4WxZEEyAt2	Meneer en Mevrouw Van den Berghe willen hun appartement verhuren via uw makelaarskantoor. Het appartement is gelegen in een buurt met veel migranten en zou voor € 1050 verhuurd worden. Ze geven jou ook nog de volgende boodschap mee: “We hebben slechte ervaringen gehad met allochtonen, en willen daarom niet aan allochtonen verhuren”.	5	6	6	4	4	4	3	5	2	3	4	6	6	5	4	4	2	5	5	3	4	5	4	2	1	5	4	5	5	5	5	4	4	4	2	1	6	4	2	6	5	4	3	4
31	R_11ZrhzIExzqvqzY	Meneer en Mevrouw Van den Berghe willen hun appartement verhuren via uw makelaarskantoor. Het appartement is gelegen in een Vlaamse, witte buurt en zou voor € 1050 verhuurd worden. Ze geven jou ook nog de volgende boodschap mee: “We hebben slechte ervaringen gehad met allochtonen, en willen daarom niet aan allochtonen verhuren”.	4	5	6	6	4	5	7	4	4	5	5	6	7	7	7	4	4	7	4	4	5	5	4	2	1	3	4	2	2	4	4	4	3	4	4	4	3	4	3	4	4	4	5	3
31	R_2qpwZF19LOzN1ei	Meneer en Mevrouw Van den Berghe willen hun appartement verhuren via uw makelaarskantoor. Het appartement is gelegen in een Vlaamse, witte buurt en zou voor € 650 verhuurd worden. Ze geven jou ook nog de volgende boodschap mee: “We willen enkel rustige, propere huurders die geen overlast bezorgen”.	6	6	6	6	6	2	6	6	6	5	6	6	5	6	6	6	1	6	6	5	5	6	4	4	4	3	4	5	3	3	5	5	4	4	3	3	3	4	1	4	3	5	5	4
31	R_DC4uXU3J8vkPYhr	Meneer en Mevrouw Van den Berghe willen hun appartement verhuren via uw makelaarskantoor. Het appartement is gelegen in een Vlaamse, witte buurt en zou voor € 650 verhuurd worden. Ze geven jou ook nog de volgende boodschap mee: “We willen enkel rustige, propere huurders die geen overlast bezorgen”.	4	6	6	5	4	5	6	4	3	7	7	7	7	7	6	4	1	7	4	3	7	7	4	1	1	3	4	5	3	4	4	7	6	5	1	1	3	4	1	3	4	3	7	7
31	R_1n9MuIk2ZLZKTvB	Meneer en Mevrouw Van den Berghe willen hun appartement verhuren via uw makelaarskantoor. Het appartement is gelegen in een Vlaamse, witte buurt en zou voor € 650 verhuurd worden. Ze geven jou ook nog de volgende boodschap mee: “De buurman heeft slechte ervaringen gehad met verhuren aan allochtonen, wij willen dat niet”.	6	6	6	6	6	5	6	6	2	5	6	6	6	6	6	6	1	6	6	2	4	6	5	3	3	3	4	5	3	5	3	5	5	6	6	3	4	6	1	3	6	3	5	6
31	R_2ZR2aBccnKipkWI	Meneer en Mevrouw Van den Berghe willen hun appartement verhuren via uw makelaarskantoor. Het appartement is gelegen in een buurt met veel migranten en zou voor € 650 verhuurd worden. Ze geven jou ook nog de volgende boodschap mee: “We willen enkel rustige, propere huurders die geen overlast bezorgen”.	5	6	5	5	5	3	4	5	6	6	5	6	6	5	4	5	2	4	5	6	6	5	5	6	5	5	4	3	5	5	5	6	5	5	5	5	6	5	2	6	5	5	6	5
31	R_2rUsMuVTFvnOSYb	Meneer en Mevrouw Van den Berghe willen hun appartement verhuren via uw makelaarskantoor. Het appartement is gelegen in een Vlaamse, witte buurt en zou voor € 650 verhuurd worden. Ze geven jou ook nog de volgende boodschap mee: “We hebben slechte ervaringen gehad met allochtonen, en willen daarom niet aan allochtonen verhuren”.	5	5	4	4	4	5	4	4	4	5	5	5	5	4	4	4	2	5	4	3	5	5	4	1	2	4	4	5	4	4	4	5	5	4	2	1	4	4	2	4	4	4	5	5
31	R_CdKI2VR71Ue1N0l	Meneer en Mevrouw Van den Berghe willen hun appartement verhuren via uw makelaarskantoor. Het appartement is gelegen in een buurt met veel migranten en zou voor € 1050 verhuurd worden. Ze geven jou ook nog de volgende boodschap mee: “We willen enkel rustige, propere huurders die geen overlast bezorgen”.	6	6	6	5	4	3	5	4	3	4	6	6	5	5	4	4	1	4	4	2	4	6	6	4	5	5	4	5	5	4	4	4	6	5	5	5	5	4	1	6	4	3	4	6
31	R_3emnxVlUOo7EIl7	Meneer en Mevrouw Van den Berghe willen hun appartement verhuren via uw makelaarskantoor. Het appartement is gelegen in een buurt met veel migranten en zou voor € 1050 verhuurd worden. Ze geven jou ook nog de volgende boodschap mee: “De buurman heeft slechte ervaringen gehad met verhuren aan allochtonen, wij willen dat niet”.	6	6	5	4	6	5	4	6	1	6	6	6	7	6	3	6	2	2	6	7	6	6	4	3	3	6	5	5	6	5	4	7	6	5	4	3	6	5	2	6	5	3	6	6
31	R_1H6Uk7xbopFp9cV	Meneer en Mevrouw Van den Berghe willen hun appartement verhuren via uw makelaarskantoor. Het appartement is gelegen in een Vlaamse, witte buurt en zou voor € 650 verhuurd worden. Ze geven jou ook nog de volgende boodschap mee: “De buurman heeft slechte ervaringen gehad met verhuren aan allochtonen, wij willen dat niet”.	5	5	5	4	4	2	5	4	2	4	6	5	5	5	4	4	2	5	5	2	4	5	5	3	2	3	4	2	4	6	2	4	5	5	3	2	3	4	6	3	4	2	4	5
31	R_10Hp2FMno6SMBji	Meneer en Mevrouw Van den Berghe willen hun appartement verhuren via uw makelaarskantoor. Het appartement is gelegen in een Vlaamse, witte buurt en zou voor € 650 verhuurd worden. Ze geven jou ook nog de volgende boodschap mee: “We willen enkel rustige, propere huurders die geen overlast bezorgen”.	5	6	5	6	6	5	5	5	6	5	5	5	5	5	5	5	2	6	6	5	5	6	5	5	6	5	5	5	5	5	3	5	5	5	5	5	5	5	3	5	5	3	5	5
31	R_2rBIdaJdWvmHwnX	Meneer en Mevrouw Van den Berghe willen hun appartement verhuren via uw makelaarskantoor. Het appartement is gelegen in een Vlaamse, witte buurt en zou voor € 650 verhuurd worden. Ze geven jou ook nog de volgende boodschap mee: “We willen enkel rustige, propere huurders die geen overlast bezorgen”.	6	6	6	6	4	3	6	6	2	7	7	6	6	6	5	6	1	4	6	6	7	7	7	6	4	5	4	2	5	5	1	7	7	7	6	6	5	6	1	5	6	2	7	7
31	R_1jBrS0VbvKiz6sC	Meneer en Mevrouw Van den Berghe willen hun appartement verhuren via uw makelaarskantoor. Het appartement is gelegen in een Vlaamse, witte buurt en zou voor € 650 verhuurd worden. Ze geven jou ook nog de volgende boodschap mee: “De buurman heeft slechte ervaringen gehad met verhuren aan allochtonen, wij willen dat niet”.	5	5	5	5	4	6	5	5	4	6	5	5	6	7	6	5	4	6	5	3	4	5	3	2	3	3	3	7	3	3	2	7	3	4	3	3	4	4	4	3	4	5	5	4
31	R_bfiHxZgpoVFAca5	Meneer en Mevrouw Van den Berghe willen hun appartement verhuren via uw makelaarskantoor. Het appartement is gelegen in een buurt met veel migranten en zou voor € 650 verhuurd worden. Ze geven jou ook nog de volgende boodschap mee: “We willen enkel rustige, propere huurders die geen overlast bezorgen”.	6	6	6	5	5	4	5	6	2	3	7	6	6	6	4	5	2	5	5	6	3	7	6	6	6	5	6	3	5	6	2	3	7	6	6	6	4	6	1	4	6	2	3	7
31	R_vTsazG6VwNI6q8F	Meneer en Mevrouw Van den Berghe willen hun appartement verhuren via uw makelaarskantoor. Het appartement is gelegen in een Vlaamse, witte buurt en zou voor € 1050 verhuurd worden. Ze geven jou ook nog de volgende boodschap mee: “We willen enkel rustige, propere huurders die geen overlast bezorgen”.	4	5	5	6	4	6	6	4	3	4	4	4	6	5	4	4	2	4	4	3	3	6	4	4	5	4	4	6	4	5	5	5	4	6	6	6	4	4	2	4	5	3	4	6
31	R_3n77eMCQbHjv853	Meneer en Mevrouw Van den Berghe willen hun appartement verhuren via uw makelaarskantoor. Het appartement is gelegen in een Vlaamse, witte buurt en zou voor € 1050 verhuurd worden. Ze geven jou ook nog de volgende boodschap mee: “We hebben slechte ervaringen gehad met allochtonen, en willen daarom niet aan allochtonen verhuren”.	5	6	5	5	6	6	6	5	5	6	4	7	6	6	6	6	3	6	6	7	4	6	4	1	1	3	4	5	3	4	4	3	2	2	2	2	3	3	5	2	4	4	5	2
31	R_3n2jyjRatP4sBD6	Meneer en Mevrouw Van den Berghe willen hun appartement verhuren via uw makelaarskantoor. Het appartement is gelegen in een Vlaamse, witte buurt en zou voor € 1050 verhuurd worden. Ze geven jou ook nog de volgende boodschap mee: “We hebben slechte ervaringen gehad met allochtonen, en willen daarom niet aan allochtonen verhuren”.	4	5	5	3	4	1	5	4	4	5	2	4	6	6	6	4	2	6	4	4	5	6	4	1	2	3	4	5	4	4	4	5	2	4	1	1	4	4	3	4	4	4	6	1
31	R_2zZqJaMsyPk4r9v	Meneer en Mevrouw Van den Berghe willen hun appartement verhuren via uw makelaarskantoor. Het appartement is gelegen in een buurt met veel migranten en zou voor € 1050 verhuurd worden. Ze geven jou ook nog de volgende boodschap mee: “We willen enkel rustige, propere huurders die geen overlast bezorgen”.	4	5	5	3	4	6	3	4	5	5	3	5	5	6	3	4	3	2	4	2	5	6	2	3	2	6	4	6	6	5	5	5	3	4	3	3	6	4	3	6	4	5	5	5
31	R_3LcDbJ46KnBnhg0	Meneer en Mevrouw Van den Berghe willen hun appartement verhuren via uw makelaarskantoor. Het appartement is gelegen in een buurt met veel migranten en zou voor € 650 verhuurd worden. Ze geven jou ook nog de volgende boodschap mee: “We willen enkel rustige, propere huurders die geen overlast bezorgen”.	6	6	6	4	5	3	4	5	2	5	6	6	5	4	3	5	1	4	5	2	6	5	5	6	5	5	5	4	5	5	4	7	6	6	6	5	5	5	6	6	5	4	7	5
31	R_cYA9KXbkZ3CusYF	Meneer en Mevrouw Van den Berghe willen hun appartement verhuren via uw makelaarskantoor. Het appartement is gelegen in een Vlaamse, witte buurt en zou voor € 1050 verhuurd worden. Ze geven jou ook nog de volgende boodschap mee: “De buurman heeft slechte ervaringen gehad met verhuren aan allochtonen, wij willen dat niet”.	4	5	4	4	4	4	6	2	2	6	5	4	5	4	5	4	2	5	4	3	3	5	4	4	4	4	4	5	5	4	3	4	5	5	5	5	4	4	3	4	4	4	4	5
31	R_3n9rMDlxnwHGdSG	Meneer en Mevrouw Van den Berghe willen hun appartement verhuren via uw makelaarskantoor. Het appartement is gelegen in een buurt met veel migranten en zou voor € 650 verhuurd worden. Ze geven jou ook nog de volgende boodschap mee: “We hebben slechte ervaringen gehad met allochtonen, en willen daarom niet aan allochtonen verhuren”.	1	2	2	1	3	1	4	2	1	4	1	6	5	4	7	5	2	5	4	3	6	4	5	3	4	4	4	2	4	6	4	2	4	4	4	4	4	4	4	4	4	4	4	4
31	R_3MJRuhz2pOjkxTU	Meneer en Mevrouw Van den Berghe willen hun appartement verhuren via uw makelaarskantoor. Het appartement is gelegen in een Vlaamse, witte buurt en zou voor € 650 verhuurd worden. Ze geven jou ook nog de volgende boodschap mee: “We hebben slechte ervaringen gehad met allochtonen, en willen daarom niet aan allochtonen verhuren”.	6	6	6	6	4	3	6	4	1	5	6	7	6	7	6	4	2	6	4	2	5	7	3	2	1	5	4	4	5	4	4	5	3	3	1	1	5	4	2	3	4	2	5	5
31	R_WCCp8PyZluDRcD7	Meneer en Mevrouw Van den Berghe willen hun appartement verhuren via uw makelaarskantoor. Het appartement is gelegen in een buurt met veel migranten en zou voor € 650 verhuurd worden. Ze geven jou ook nog de volgende boodschap mee: “We hebben slechte ervaringen gehad met allochtonen, en willen daarom niet aan allochtonen verhuren”.	4	5	6	4	4	5	4	4	2	5	6	5	5	6	4	4	3	4	4	4	5	6	4	2	2	4	4	5	4	4	4	2	2	4	2	2	4	4	3	4	4	4	3	3
31	R_2EabgSMuSRRev2g	Meneer en Mevrouw Van den Berghe willen hun appartement verhuren via uw makelaarskantoor.Het appartement is gelegen in een buurt met veel migranten en zou voor € 650 verhuurd worden. Ze geven jou ook nog de volgende boodschap mee: “De buurman heeft slechte ervaringen gehad met verhuren aan allochtonen, wij willen dat niet”.	4	4	5	4	5	2	5	4	2	3	4	4	6	6	2	4	3	3	4	2	4	5	4	2	3	4	4	3	4	4	4	4	3	4	2	3	4	4	1	4	4	3	4	4
31	R_2eQpDuGh5gUfLjK	Meneer en Mevrouw Van den Berghe willen hun appartement verhuren via uw makelaarskantoor. Het appartement is gelegen in een buurt met veel migranten en zou voor € 1050 verhuurd worden. Ze geven jou ook nog de volgende boodschap mee: “De buurman heeft slechte ervaringen gehad met verhuren aan allochtonen, wij willen dat niet”.	4	5	4	4	4	5	5	5	4	5	5	5	4	4	4	4	3	3	4	4	3	3	4	3	3	3	4	3	4	4	4	5	4	4	3	3	3	4	3	3	4	4	5	3
31	R_3Gd3EMIAYgR3yq6	Meneer en Mevrouw Van den Berghe willen hun appartement verhuren via uw makelaarskantoor.Het appartement is gelegen in een buurt met veel migranten en zou voor € 650 verhuurd worden. Ze geven jou ook nog de volgende boodschap mee: “De buurman heeft slechte ervaringen gehad met verhuren aan allochtonen, wij willen dat niet”.	4	5	5	3	4	4	3	4	3	4	6	7	6	1	2	6	2	1	7	1	4	7	2	2	2	5	4	5	5	4	2	6	6	4	4	3	6	4	3	6	4	4	5	6
31	R_11grbHjHX05atfU	Meneer en Mevrouw Van den Berghe willen hun appartement verhuren via uw makelaarskantoor. Het appartement is gelegen in een Vlaamse, witte buurt en zou voor € 650 verhuurd worden. Ze geven jou ook nog de volgende boodschap mee: “We willen het appartement snel verhuren, het is beetje bouwvallig en gelegen in een ruige buurt daarom is het zo goedkoop”.	4	5	4	4	5	2	5	5	3	7	7	4	5	4	2	5	2	2	4	3	7	6	4	4	4	3	5	3	4	4	3	7	6	4	4	4	3	5	2	4	5	3	7	6
31	R_3qsYXrLseRT0s1k	Meneer en Mevrouw Van den Berghe willen hun appartement verhuren via uw makelaarskantoor. Het appartement is gelegen in een Vlaamse, witte buurt en zou voor € 1050 verhuurd worden. Ze geven jou ook nog de volgende boodschap mee: “We hebben slechte ervaringen gehad met allochtonen, en willen daarom niet aan allochtonen verhuren”.	3	3	3	5	4	5	5	4	5	5	5	4	3	4	5	4	3	5	4	4	5	5	4	3	3	4	4	5	3	4	4	5	5	4	4	4	3	4	3	3	4	4	5	5
31	R_3PvMBf6c4HjrvjJ	Meneer en Mevrouw Van den Berghe willen hun appartement verhuren via uw makelaarskantoor. Het appartement is gelegen in een buurt met veel migranten en zou voor € 650 verhuurd worden. Ze geven jou ook nog de volgende boodschap mee: “We hebben slechte ervaringen gehad met allochtonen, en willen daarom niet aan allochtonen verhuren”.	4	4	4	4	4	5	4	4	5	5	4	5	5	4	4	4	4	4	4	4	6	4	4	4	4	5	4	5	4	4	4	6	4	5	4	5	6	4	4	5	4	4	6	4
31	R_3hlt8yFuk5Jf2eE	Meneer en Mevrouw Van den Berghe willen hun appartement verhuren via uw makelaarskantoor. Het appartement is gelegen in een Vlaamse, witte buurt en zou voor € 650 verhuurd worden. Ze geven jou ook nog de volgende boodschap mee: “We willen enkel rustige, propere huurders die geen overlast bezorgen”.	7	7	7	7	7	5	7	7	1	7	7	7	7	7	7	7	1	7	4	1	7	7	6	4	4	4	6	3	5	7	3	7	7	7	3	4	5	7	1	5	7	1	5	7
31	R_PONdCHb8nAllU6R	Meneer en Mevrouw Van den Berghe willen hun appartement verhuren via uw makelaarskantoor. Het appartement is gelegen in een buurt met veel migranten en zou voor € 650 verhuurd worden. Ze geven jou ook nog de volgende boodschap mee: “We willen enkel rustige, propere huurders die geen overlast bezorgen”.	5	5	5	4	4	3	5	4	3	7	5	5	5	5	5	4	1	4	4	4	7	5	5	5	6	5	4	3	5	5	3	7	5	5	5	5	5	4	1	5	4	2	7	5
31	R_3oSLQva2GXmujYO	Meneer en Mevrouw Van den Berghe willen hun appartement verhuren via uw makelaarskantoor. Het appartement is gelegen in een buurt met veel migranten en zou voor € 650 verhuurd worden. Ze geven jou ook nog de volgende boodschap mee: “We willen enkel rustige, propere huurders die geen overlast bezorgen”.	5	5	4	4	5	6	4	5	4	6	5	7	5	4	3	6	1	7	5	3	5	7	4	4	6	6	4	5	6	4	6	6	5	4	4	5	6	4	1	7	4	5	7	7
31	R_3w7WAYoDlxoAUU1	Meneer en Mevrouw Van den Berghe willen hun appartement verhuren via uw makelaarskantoor. Het appartement is gelegen in een Vlaamse, witte buurt en zou voor € 1050 verhuurd worden. Ze geven jou ook nog de volgende boodschap mee: “We willen enkel rustige, propere huurders die geen overlast bezorgen”.	3	6	5	7	7	7	7	6	2	6	2	6	6	6	7	6	1	6	5	2	6	6	2	2	2	1	5	7	2	4	5	3	2	4	3	1	2	4	1	1	3	5	3	2
31	R_9LyWjB7XTInPZN7	Meneer en Mevrouw Van den Berghe willen hun appartement verhuren via uw makelaarskantoor. Het appartement is gelegen in een buurt met veel migranten en zou voor € 1050 verhuurd worden. Ze geven jou ook nog de volgende boodschap mee: “We willen enkel rustige, propere huurders die geen overlast bezorgen”.	6	6	4	6	4	3	2	6	2	5	5	4	6	5	6	3	4	4	6	5	5	5	6	5	5	6	4	3	6	6	5	6	7	6	5	4	5	4	2	6	5	5	5	7
31	R_1C3dzADmkl8lCdR	Meneer en Mevrouw Van den Berghe willen hun appartement verhuren via uw makelaarskantoor. Het appartement is gelegen in een Vlaamse, witte buurt en zou voor € 650 verhuurd worden. Ze geven jou ook nog de volgende boodschap mee: “We hebben slechte ervaringen gehad met allochtonen, en willen daarom niet aan allochtonen verhuren”.	4	4	4	4	4	5	5	4	4	5	4	4	6	4	4	4	2	6	4	3	5	5	4	1	1	3	4	3	3	4	4	5	4	4	1	1	4	4	1	3	4	4	5	4
31	R_AHjBkrivvDrJzhv	Meneer en Mevrouw Van den Berghe willen hun appartement verhuren via uw makelaarskantoor. Het appartement is gelegen in een Vlaamse, witte buurt en zou voor € 1050 verhuurd worden. Ze geven jou ook nog de volgende boodschap mee: “We willen enkel rustige, propere huurders die geen overlast bezorgen”.	6	4	4	5	4	4	4	4	3	7	4	6	4	4	5	4	1	4	4	4	7	4	4	4	4	4	4	4	4	4	4	7	4	4	4	4	4	4	1	4	4	4	7	4
31	R_1FBwcGM4TsBNXXP	Meneer en Mevrouw Van den Berghe willen hun appartement verhuren via uw makelaarskantoor. Het appartement is gelegen in een buurt met veel migranten en zou voor € 650 verhuurd worden. Ze geven jou ook nog de volgende boodschap mee: “We willen het appartement snel verhuren, het is beetje bouwvallig en gelegen in een ruige buurt daarom is het zo goedkoop”.	4	4	4	4	4	4	4	4	4	7	4	4	4	4	4	4	1	4	4	4	7	4	7	4	6	6	6	1	6	4	4	7	5	4	4	4	4	4	1	4	4	4	7	4
31	R_00u665YFwBQx5u1	Meneer en Mevrouw Van den Berghe willen hun appartement verhuren via uw makelaarskantoor. Het appartement is gelegen in een buurt met veel migranten en zou voor € 650 verhuurd worden. Ze geven jou ook nog de volgende boodschap mee: “We willen het appartement snel verhuren, het is beetje bouwvallig en gelegen in een ruige buurt daarom is het zo goedkoop”.	7	5	6	4	5	5	4	7	1	7	7	5	5	5	6	7	1	7	7	4	7	7	5	7	3	7	6	5	7	7	4	7	7	7	7	5	6	7	1	7	7	1	7	7
31	R_2X1f4YQ48kb5PUh	Meneer en Mevrouw Van den Berghe willen hun appartement verhuren via uw makelaarskantoor. Het appartement is gelegen in een Vlaamse, witte buurt en zou voor € 1050 verhuurd worden. Ze geven jou ook nog de volgende boodschap mee: “De buurman heeft slechte ervaringen gehad met verhuren aan allochtonen, wij willen dat niet”.	6	4	4	5	4	2	4	4	2	2	6	6	4	4	5	4	1	4	4	2	2	7	6	4	4	5	4	3	4	4	3	2	6	4	2	1	4	4	1	6	4	4	2	7
31	R_26kBXpzAu5YufuZ	Meneer en Mevrouw Van den Berghe willen hun appartement verhuren via uw makelaarskantoor. Het appartement is gelegen in een buurt met veel migranten en zou voor € 1050 verhuurd worden. Ze geven jou ook nog de volgende boodschap mee: “We willen enkel rustige, propere huurders die geen overlast bezorgen”.	5	5	4	4	4	3	6	6	2	6	7	6	4	6	4	5	1	4	4	2	6	7	6	4	6	6	7	3	6	7	2	6	7	7	6	7	6	6	1	6	6	3	6	7
31	R_2ZOXZRuA14yoOCM	Meneer en Mevrouw Van den Berghe willen hun appartement verhuren via uw makelaarskantoor. Het appartement is gelegen in een buurt met veel migranten en zou voor € 1050 verhuurd worden. Ze geven jou ook nog de volgende boodschap mee: “We willen enkel rustige, propere huurders die geen overlast bezorgen”.	5	4	4	4	4	6	3	4	3	6	6	5	4	5	3	4	3	3	4	2	5	6	4	4	5	4	4	7	6	4	5	6	6	5	4	4	5	4	3	5	4	4	6	6
31	R_3KW2x2H0Ep18z9j	Meneer en Mevrouw Van den Berghe willen hun appartement verhuren via uw makelaarskantoor.Het appartement is gelegen in een buurt met veel migranten en zou voor € 650 verhuurd worden. Ze geven jou ook nog de volgende boodschap mee: “De buurman heeft slechte ervaringen gehad met verhuren aan allochtonen, wij willen dat niet”.	4	5	6	4	6	4	4	6	2	6	4	6	6	7	4	5	4	5	6	2	7	7	4	4	4	4	4	5	5	7	3	7	5	6	6	4	7	5	4	6	7	1	7	7
31	R_2urLAqgCSGn4Srw	Meneer en Mevrouw Van den Berghe willen hun appartement verhuren via uw makelaarskantoor. Het appartement is gelegen in een buurt met veel migranten en zou voor € 650 verhuurd worden. Ze geven jou ook nog de volgende boodschap mee: “We hebben slechte ervaringen gehad met allochtonen, en willen daarom niet aan allochtonen verhuren”.	4	6	5	4	5	5	3	4	3	4	5	5	6	5	3	4	2	2	4	3	5	5	4	3	2	4	4	4	6	4	4	5	5	4	4	3	5	4	2	5	4	4	5	5
31	R_9AAMDXBFOM4iHNT	Meneer en Mevrouw Van den Berghe willen hun appartement verhuren via uw makelaarskantoor. Het appartement is gelegen in een Vlaamse, witte buurt en zou voor € 650 verhuurd worden. Ze geven jou ook nog de volgende boodschap mee: “We willen het appartement snel verhuren, het is beetje bouwvallig en gelegen in een ruige buurt daarom is het zo goedkoop”.	2	4	4	5	4	6	5	4	3	6	3	3	5	5	5	6	2	5	4	2	7	7	4	4	3	3	4	6	2	6	4	7	3	5	6	4	5	5	2	4	5	3	7	5
31	R_3me1bfZBxAJtGzH	Meneer en Mevrouw Van den Berghe willen hun appartement verhuren via uw makelaarskantoor. Het appartement is gelegen in een Vlaamse, witte buurt en zou voor € 1050 verhuurd worden. Ze geven jou ook nog de volgende boodschap mee: “We hebben slechte ervaringen gehad met allochtonen, en willen daarom niet aan allochtonen verhuren”.	4	5	5	5	4	6	6	6	3	6	6	6	6	5	6	5	2	6	6	2	3	7	4	2	2	4	4	6	4	4	4	6	5	6	2	3	4	4	2	4	4	4	6	7
31	R_2cvJdLNJzXCizpi	Meneer en Mevrouw Van den Berghe willen hun appartement verhuren via uw makelaarskantoor. Het appartement is gelegen in een Vlaamse, witte buurt en zou voor € 650 verhuurd worden. Ze geven jou ook nog de volgende boodschap mee: “De buurman heeft slechte ervaringen gehad met verhuren aan allochtonen, wij willen dat niet”.	4	5	5	5	4	3	4	4	2	7	6	4	6	5	4	5	1	3	4	2	7	7	4	2	1	3	4	6	2	4	4	4	2	4	2	2	3	4	1	2	4	4	4	2
31	R_UKGM3l4Mxts00NP	Meneer en Mevrouw Van den Berghe willen hun appartement verhuren via uw makelaarskantoor. Het appartement is gelegen in een buurt met veel migranten en zou voor € 650 verhuurd worden. Ze geven jou ook nog de volgende boodschap mee: “We willen het appartement snel verhuren, het is beetje bouwvallig en gelegen in een ruige buurt daarom is het zo goedkoop”.	7	6	7	6	7	6	6	7	1	1	7	7	7	7	6	7	1	6	7	1	1	7	7	7	7	6	7	6	7	7	7	1	7	7	7	7	7	7	1	7	7	1	1	7
31	R_1pXV8W0aGwwK6eP	Meneer en Mevrouw Van den Berghe willen hun appartement verhuren via uw makelaarskantoor. Het appartement is gelegen in een Vlaamse, witte buurt en zou voor € 1050 verhuurd worden. Ze geven jou ook nog de volgende boodschap mee: “De buurman heeft slechte ervaringen gehad met verhuren aan allochtonen, wij willen dat niet”.	6	5	6	5	4	2	6	4	3	4	6	5	6	6	5	4	1	6	4	2	5	6	5	1	1	1	4	3	1	4	3	4	7	5	1	2	1	5	2	1	4	3	4	7
31	R_2VPxuSSVkrtL3cG	Meneer en Mevrouw Van den Berghe willen hun appartement verhuren via uw makelaarskantoor. Het appartement is gelegen in een buurt met veel migranten en zou voor € 1050 verhuurd worden. Ze geven jou ook nog de volgende boodschap mee: “We willen enkel rustige, propere huurders die geen overlast bezorgen”.	3	3	5	4	4	6	4	4	3	5	3	7	5	5	4	4	2	3	4	1	5	5	5	5	5	5	5	5	4	4	4	3	4	5	5	5	6	5	1	6	4	4	5	7
40	R_AyYJSGuYy0OUa1H	Meneer en Mevrouw Van den Berghe willen hun appartement verhuren via uw makelaarskantoor. Het appartement is gelegen in een buurt met veel migranten en zou voor € 650 verhuurd worden. Ze geven jou ook nog de volgende boodschap mee: “We hebben slechte ervaringen gehad met allochtonen, en willen daarom niet aan allochtonen verhuren”.	4	3	3	3	4	6	3	4	1	3	2	4	7	7	4	4	2	4	4	4	2	7	4	1	2	4	4	6	4	4	4	2	3	7	2	3	4	7	1	4	7	1	1	7
40	R_21zGbOtOf3NEVKs	Meneer en Mevrouw Van den Berghe willen hun appartement verhuren via uw makelaarskantoor. Het appartement is gelegen in een buurt met veel migranten en zou voor € 650 verhuurd worden. Ze geven jou ook nog de volgende boodschap mee: “We hebben slechte ervaringen gehad met allochtonen, en willen daarom niet aan allochtonen verhuren”.	4	5	5	3	4	4	3	4	4	5	5	5	6	5	3	4	3	3	4	4	5	5	4	3	2	5	5	4	5	4	4	4	3	4	3	3	5	4	2	5	4	4	5	5
40	R_2EaFTFgtZsEJPFW	Meneer en Mevrouw Van den Berghe willen hun appartement verhuren via uw makelaarskantoor. Het appartement is gelegen in een Vlaamse, witte buurt en zou voor € 650 verhuurd worden. Ze geven jou ook nog de volgende boodschap mee: “De buurman heeft slechte ervaringen gehad met verhuren aan allochtonen, wij willen dat niet”.	5	5	5	5	5	3	5	5	3	4	5	5	3	3	3	5	3	4	5	5	4	5	5	3	3	3	5	5	5	5	4	4	5	5	3	3	3	5	3	3	5	3	4	5
40	R_3PYyJn8gKn5Xrf5	Meneer en Mevrouw Van den Berghe willen hun appartement verhuren via uw makelaarskantoor. Het appartement is gelegen in een buurt met veel migranten en zou voor € 1050 verhuurd worden. Ze geven jou ook nog de volgende boodschap mee: “We hebben slechte ervaringen gehad met allochtonen, en willen daarom niet aan allochtonen verhuren”.	6	6	6	4	4	6	4	4	4	4	6	6	6	2	4	5	1	4	4	3	4	6	6	2	2	5	4	6	5	5	3	4	5	4	2	2	5	6	1	6	6	4	4	5
40	R_3O3v9jMwxuCiDEz	Meneer en Mevrouw Van den Berghe willen hun appartement verhuren via uw makelaarskantoor. Het appartement is gelegen in een buurt met veel migranten en zou voor € 650 verhuurd worden. Ze geven jou ook nog de volgende boodschap mee: “We willen enkel rustige, propere huurders die geen overlast bezorgen”.	6	6	6	3	6	3	2	6	1	5	6	6	6	6	3	6	1	2	6	1	4	6	4	4	5	6	4	3	6	5	5	6	5	5	5	6	6	5	1	6	6	3	5	6
40	R_2CWhj5mT2XTz0dS	Meneer en Mevrouw Van den Berghe willen hun appartement verhuren via uw makelaarskantoor. Het appartement is gelegen in een Vlaamse, witte buurt en zou voor € 1050 verhuurd worden. Ze geven jou ook nog de volgende boodschap mee: “De buurman heeft slechte ervaringen gehad met verhuren aan allochtonen, wij willen dat niet”.	4	6	4	4	4	6	4	4	4	5	6	4	4	5	4	4	2	4	4	4	5	6	3	1	1	4	4	6	4	4	4	4	1	3	1	1	4	4	6	4	4	4	3	2
40	R_3meqXyIEtzeBkhZ	Meneer en Mevrouw Van den Berghe willen hun appartement verhuren via uw makelaarskantoor. Het appartement is gelegen in een Vlaamse, witte buurt en zou voor € 650 verhuurd worden. Ze geven jou ook nog de volgende boodschap mee: “We willen enkel rustige, propere huurders die geen overlast bezorgen”.	7	7	4	7	7	4	7	7	1	4	7	7	6	5	4	4	2	7	4	1	5	7	7	7	4	7	7	4	7	7	1	4	7	7	6	4	5	7	1	4	7	1	2	7
40	R_YacWktYsz65KbGV	Meneer en Mevrouw Van den Berghe willen hun appartement verhuren via uw makelaarskantoor.Het appartement is gelegen in een buurt met veel migranten en zou voor € 650 verhuurd worden. Ze geven jou ook nog de volgende boodschap mee: “De buurman heeft slechte ervaringen gehad met verhuren aan allochtonen, wij willen dat niet”.	6	6	6	4	5	2	4	6	3	5	6	6	6	6	4	6	1	4	6	3	4	6	6	3	3	4	6	2	6	6	2	4	6	6	3	3	4	6	1	5	6	3	4	6
40	R_31QveteIjdUH7A6	Meneer en Mevrouw Van den Berghe willen hun appartement verhuren via uw makelaarskantoor. Het appartement is gelegen in een buurt met veel migranten en zou voor € 1050 verhuurd worden. Ze geven jou ook nog de volgende boodschap mee: “De buurman heeft slechte ervaringen gehad met verhuren aan allochtonen, wij willen dat niet”.	6	5	5	4	4	5	4	4	4	5	6	6	6	6	4	4	2	3	4	4	5	6	6	2	2	4	4	2	4	4	4	6	6	6	2	3	4	4	2	4	4	4	5	6
40	R_2WwHmxGEuqmKV9P	Meneer en Mevrouw Van den Berghe willen hun appartement verhuren via uw makelaarskantoor. Het appartement is gelegen in een Vlaamse, witte buurt en zou voor € 650 verhuurd worden. Ze geven jou ook nog de volgende boodschap mee: “We hebben slechte ervaringen gehad met allochtonen, en willen daarom niet aan allochtonen verhuren”.	4	4	4	4	4	5	5	5	3	5	7	4	6	6	4	6	1	7	4	4	6	7	4	1	1	2	4	6	2	4	4	5	1	4	1	1	2	4	1	2	4	4	5	1
40	R_27ByJAqhUDmLKdn	Meneer en Mevrouw Van den Berghe willen hun appartement verhuren via uw makelaarskantoor. Het appartement is gelegen in een Vlaamse, witte buurt en zou voor € 1050 verhuurd worden. Ze geven jou ook nog de volgende boodschap mee: “We hebben slechte ervaringen gehad met allochtonen, en willen daarom niet aan allochtonen verhuren”.	6	5	5	5	4	6	5	4	4	6	4	6	6	5	5	4	2	5	4	4	6	6	5	2	3	4	4	5	3	4	4	5	3	5	2	2	4	4	3	3	4	2	6	3
40	R_3lSLNcK77kodhMs	Meneer en Mevrouw Van den Berghe willen hun appartement verhuren via uw makelaarskantoor. Het appartement is gelegen in een Vlaamse, witte buurt en zou voor € 650 verhuurd worden. Ze geven jou ook nog de volgende boodschap mee: “We willen het appartement snel verhuren, het is beetje bouwvallig en gelegen in een ruige buurt daarom is het zo goedkoop”.	7	7	7	7	7	7	7	7	7	6	7	6	7	7	7	7	3	7	7	7	5	7	7	6	7	7	7	7	7	7	7	7	7	7	7	7	7	7	7	7	7	7	7	7
40	R_qQ1jsjnCiVZhz57	Meneer en Mevrouw Van den Berghe willen hun appartement verhuren via uw makelaarskantoor. Het appartement is gelegen in een buurt met veel migranten en zou voor € 1050 verhuurd worden. Ze geven jou ook nog de volgende boodschap mee: “De buurman heeft slechte ervaringen gehad met verhuren aan allochtonen, wij willen dat niet”.	6	6	6	6	6	2	6	6	2	1	6	6	7	6	6	6	1	6	7	1	2	6	6	2	2	7	6	1	6	6	2	2	7	7	2	3	7	7	1	7	7	1	1	7
40	R_3Hk7QusRR9yHVkf	Meneer en Mevrouw Van den Berghe willen hun appartement verhuren via uw makelaarskantoor. Het appartement is gelegen in een buurt met veel migranten en zou voor € 650 verhuurd worden. Ze geven jou ook nog de volgende boodschap mee: “We willen enkel rustige, propere huurders die geen overlast bezorgen”.	5	6	4	5	5	1	4	5	1	7	6	6	7	5	4	5	1	4	5	1	7	6	6	4	4	7	5	3	7	6	4	6	6	7	6	4	7	4	1	7	6	4	4	7
40	R_2xEqDr1bS8k1Mcx	Meneer en Mevrouw Van den Berghe willen hun appartement verhuren via uw makelaarskantoor. Het appartement is gelegen in een buurt met veel migranten en zou voor € 1050 verhuurd worden. Ze geven jou ook nog de volgende boodschap mee: “We willen enkel rustige, propere huurders die geen overlast bezorgen”.	6	4	4	4	3	5	4	4	4	7	4	7	4	4	4	4	2	4	4	4	7	7	6	4	4	4	4	5	4	4	4	7	6	7	4	5	4	4	2	4	4	4	7	7
40	R_w01eKNlK7WDBmKJ	Meneer en Mevrouw Van den Berghe willen hun appartement verhuren via uw makelaarskantoor. Het appartement is gelegen in een Vlaamse, witte buurt en zou voor € 1050 verhuurd worden. Ze geven jou ook nog de volgende boodschap mee: “We willen enkel rustige, propere huurders die geen overlast bezorgen”.	7	7	7	7	7	5	7	6	2	6	7	7	7	7	7	7	3	7	7	2	6	7	7	7	7	6	7	3	7	7	2	6	7	7	7	7	5	6	7	5	7	2	6	7
40	R_23UMaqcCOEJOJwo	Meneer en Mevrouw Van den Berghe willen hun appartement verhuren via uw makelaarskantoor.Het appartement is gelegen in een buurt met veel migranten en zou voor € 650 verhuurd worden. Ze geven jou ook nog de volgende boodschap mee: “De buurman heeft slechte ervaringen gehad met verhuren aan allochtonen, wij willen dat niet”.	5	5	5	4	5	3	4	5	2	5	5	5	6	5	4	6	1	4	7	2	4	5	2	3	3	5	4	3	5	4	4	5	3	4	3	4	5	4	3	5	4	5	5	3
40	R_211BHUOvMtytc2c	Meneer en Mevrouw Van den Berghe willen hun appartement verhuren via uw makelaarskantoor. Het appartement is gelegen in een buurt met veel migranten en zou voor € 1050 verhuurd worden. Ze geven jou ook nog de volgende boodschap mee: “We willen enkel rustige, propere huurders die geen overlast bezorgen”.	6	6	6	5	6	5	5	6	3	6	5	6	6	6	5	5	2	5	6	2	5	6	5	4	5	6	4	2	5	6	3	5	6	6	5	5	5	5	2	6	5	3	6	6
40	R_1jHECZnqH1qZpdM	Meneer en Mevrouw Van den Berghe willen hun appartement verhuren via uw makelaarskantoor. Het appartement is gelegen in een Vlaamse, witte buurt en zou voor € 1050 verhuurd worden. Ze geven jou ook nog de volgende boodschap mee: “We hebben slechte ervaringen gehad met allochtonen, en willen daarom niet aan allochtonen verhuren”.	5	5	5	7	6	4	6	6	2	2	6	7	7	6	6	7	1	7	7	1	5	7	5	1	1	5	5	4	5	5	2	4	4	6	1	1	6	6	1	6	6	3	2	5
40	R_2tlLYLJxuu7nSin	Meneer en Mevrouw Van den Berghe willen hun appartement verhuren via uw makelaarskantoor. Het appartement is gelegen in een Vlaamse, witte buurt en zou voor € 650 verhuurd worden. Ze geven jou ook nog de volgende boodschap mee: “We willen het appartement snel verhuren, het is beetje bouwvallig en gelegen in een ruige buurt daarom is het zo goedkoop”.	3	5	5	3	4	2	3	4	4	7	3	3	6	5	3	4	1	4	5	4	7	4	5	5	5	4	4	5	4	4	4	7	5	5	5	5	4	4	1	3	4	4	7	3
40	R_AvWcLcPEzn0rrFf	Meneer en Mevrouw Van den Berghe willen hun appartement verhuren via uw makelaarskantoor. Het appartement is gelegen in een Vlaamse, witte buurt en zou voor € 650 verhuurd worden. Ze geven jou ook nog de volgende boodschap mee: “We hebben slechte ervaringen gehad met allochtonen, en willen daarom niet aan allochtonen verhuren”.	4	5	4	4	4	3	4	4	4	5	6	4	4	4	4	4	3	4	4	4	5	6	4	5	3	4	4	3	4	4	4	4	6	6	4	4	4	4	2	4	4	4	5	6
40	R_3rPqTVVAfQ7hhwE	Meneer en Mevrouw Van den Berghe willen hun appartement verhuren via uw makelaarskantoor. Het appartement is gelegen in een Vlaamse, witte buurt en zou voor € 650 verhuurd worden. Ze geven jou ook nog de volgende boodschap mee: “We hebben slechte ervaringen gehad met allochtonen, en willen daarom niet aan allochtonen verhuren”.	4	6	6	5	6	2	6	5	3	5	5	4	6	6	5	5	1	5	5	3	5	6	6	1	2	1	5	2	3	5	3	5	3	6	1	3	3	4	1	2	6	3	5	3
40	R_3fuQXJU1IBRAiLT	Meneer en Mevrouw Van den Berghe willen hun appartement verhuren via uw makelaarskantoor. Het appartement is gelegen in een Vlaamse, witte buurt en zou voor € 1050 verhuurd worden. Ze geven jou ook nog de volgende boodschap mee: “De buurman heeft slechte ervaringen gehad met verhuren aan allochtonen, wij willen dat niet”.	3	3	3	6	6	6	6	6	1	6	2	6	7	4	6	6	4	6	6	1	7	6	6	2	3	3	6	5	2	6	1	6	2	6	2	2	3	6	2	2	6	2	6	3
40	R_2SdTIYYyCJVFBdE	Meneer en Mevrouw Van den Berghe willen hun appartement verhuren via uw makelaarskantoor. Het appartement is gelegen in een buurt met veel migranten en zou voor € 1050 verhuurd worden. Ze geven jou ook nog de volgende boodschap mee: “We willen enkel rustige, propere huurders die geen overlast bezorgen”.	4	4	2	3	4	5	4	4	7	6	6	6	1	1	1	4	1	1	5	1	7	7	4	4	4	7	4	5	7	4	6	5	7	5	4	4	7	4	1	7	4	7	7	7
40	R_2e2s1a9pEPrr6LZ	Meneer en Mevrouw Van den Berghe willen hun appartement verhuren via uw makelaarskantoor. Het appartement is gelegen in een buurt met veel migranten en zou voor € 650 verhuurd worden. Ze geven jou ook nog de volgende boodschap mee: “We willen het appartement snel verhuren, het is beetje bouwvallig en gelegen in een ruige buurt daarom is het zo goedkoop”.	5	5	5	4	4	2	4	4	2	6	5	6	4	4	4	4	2	4	4	2	6	6	5	5	4	4	4	2	4	4	2	6	6	6	6	6	4	4	1	4	4	2	6	6
40	R_2pKTh1OmHcTcS5v	Meneer en Mevrouw Van den Berghe willen hun appartement verhuren via uw makelaarskantoor. Het appartement is gelegen in een Vlaamse, witte buurt en zou voor € 650 verhuurd worden. Ze geven jou ook nog de volgende boodschap mee: “We willen het appartement snel verhuren, het is beetje bouwvallig en gelegen in een ruige buurt daarom is het zo goedkoop”.	5	5	5	4	4	3	5	4	4	3	6	4	6	6	3	4	1	3	4	2	3	7	6	5	5	5	4	2	6	4	4	3	7	7	5	5	5	4	1	5	4	4	3	7
40	R_271fE6HWJuBuZw2	Meneer en Mevrouw Van den Berghe willen hun appartement verhuren via uw makelaarskantoor. Het appartement is gelegen in een buurt met veel migranten en zou voor € 1050 verhuurd worden. Ze geven jou ook nog de volgende boodschap mee: “We hebben slechte ervaringen gehad met allochtonen, en willen daarom niet aan allochtonen verhuren”.	6	6	6	4	6	5	5	4	6	3	6	6	7	7	4	6	2	6	5	2	3	6	6	3	2	6	6	5	6	6	4	4	5	6	3	2	6	7	1	4	6	4	5	7
40	R_3kNwWHdIYiaLwkc	Meneer en Mevrouw Van den Berghe willen hun appartement verhuren via uw makelaarskantoor. Het appartement is gelegen in een buurt met veel migranten en zou voor € 1050 verhuurd worden. Ze geven jou ook nog de volgende boodschap mee: “We hebben slechte ervaringen gehad met allochtonen, en willen daarom niet aan allochtonen verhuren”.	6	6	6	6	6	4	6	6	2	3	6	6	7	6	6	6	1	6	6	2	3	6	6	2	2	6	6	4	6	6	2	3	6	6	2	3	6	6	2	6	6	2	3	6
40	R_2ypTYRxjMT1ZvLO	Meneer en Mevrouw Van den Berghe willen hun appartement verhuren via uw makelaarskantoor. Het appartement is gelegen in een buurt met veel migranten en zou voor € 650 verhuurd worden. Ze geven jou ook nog de volgende boodschap mee: “We willen het appartement snel verhuren, het is beetje bouwvallig en gelegen in een ruige buurt daarom is het zo goedkoop”.	6	4	5	4	4	2	4	4	2	3	3	5	4	3	4	4	2	4	4	3	3	5	7	5	5	4	5	1	3	5	1	3	7	6	7	6	4	6	1	4	4	2	3	6
40	R_3iD9jVdzeF9xvik	Meneer en Mevrouw Van den Berghe willen hun appartement verhuren via uw makelaarskantoor. Het appartement is gelegen in een Vlaamse, witte buurt en zou voor € 650 verhuurd worden. Ze geven jou ook nog de volgende boodschap mee: “We willen enkel rustige, propere huurders die geen overlast bezorgen”.	5	4	4	4	4	3	4	4	4	6	5	5	4	4	4	4	2	4	4	4	6	5	5	4	4	4	4	3	5	4	4	6	6	5	4	4	4	4	2	4	4	4	6	5
40	R_1rukyQot3IpO3w2	Meneer en Mevrouw Van den Berghe willen hun appartement verhuren via uw makelaarskantoor. Het appartement is gelegen in een Vlaamse, witte buurt en zou voor € 650 verhuurd worden. Ze geven jou ook nog de volgende boodschap mee: “De buurman heeft slechte ervaringen gehad met verhuren aan allochtonen, wij willen dat niet”.	5	5	5	5	4	4	6	4	2	6	5	6	6	6	5	6	3	5	5	2	4	6	4	2	3	1	4	4	2	3	3	5	4	5	3	2	2	4	2	2	5	3	5	5
40	R_3qTK0K53scL57n7	Meneer en Mevrouw Van den Berghe willen hun appartement verhuren via uw makelaarskantoor. Het appartement is gelegen in een Vlaamse, witte buurt en zou voor € 1050 verhuurd worden. Ze geven jou ook nog de volgende boodschap mee: “We willen enkel rustige, propere huurders die geen overlast bezorgen”.	5	5	5	5	5	3	5	5	3	5	5	5	5	5	5	5	3	5	5	3	5	5	6	5	5	5	5	3	5	5	3	5	5	5	5	5	5	5	3	5	5	3	5	5
40	R_1eqLxXhVBjgaAEk	Meneer en Mevrouw Van den Berghe willen hun appartement verhuren via uw makelaarskantoor. Het appartement is gelegen in een buurt met veel migranten en zou voor € 650 verhuurd worden. Ze geven jou ook nog de volgende boodschap mee: “We hebben slechte ervaringen gehad met allochtonen, en willen daarom niet aan allochtonen verhuren”.	5	5	6	4	4	4	4	4	2	7	7	6	5	6	4	5	2	4	4	3	7	7	6	4	4	4	4	4	4	4	4	7	7	6	5	3	4	6	2	4	4	4	7	6
40	R_1ghX7KcUped9ssJ	Meneer en Mevrouw Van den Berghe willen hun appartement verhuren via uw makelaarskantoor. Het appartement is gelegen in een buurt met veel migranten en zou voor € 1050 verhuurd worden. Ze geven jou ook nog de volgende boodschap mee: “De buurman heeft slechte ervaringen gehad met verhuren aan allochtonen, wij willen dat niet”.	4	4	4	4	4	4	4	4	4	4	4	4	4	4	4	4	4	4	4	4	4	4	4	4	4	4	4	4	4	4	4	4	4	7	3	3	4	5	3	4	5	3	7	7
40	R_3G2jmVM3rZ30N22	Meneer en Mevrouw Van den Berghe willen hun appartement verhuren via uw makelaarskantoor. Het appartement is gelegen in een Vlaamse, witte buurt en zou voor € 1050 verhuurd worden. Ze geven jou ook nog de volgende boodschap mee: “We willen enkel rustige, propere huurders die geen overlast bezorgen”.	5	4	4	5	4	6	4	4	3	5	5	6	6	6	6	6	1	6	6	2	4	6	5	4	4	5	5	5	4	5	4	4	5	5	5	4	5	5	1	5	4	4	4	5
40	R_1jTX8GbCDhTkLyK	Meneer en Mevrouw Van den Berghe willen hun appartement verhuren via uw makelaarskantoor. Het appartement is gelegen in een Vlaamse, witte buurt en zou voor € 650 verhuurd worden. Ze geven jou ook nog de volgende boodschap mee: “We willen enkel rustige, propere huurders die geen overlast bezorgen”.	7	7	7	7	7	2	7	7	2	7	7	7	7	7	7	7	1	7	7	1	7	7	6	6	5	5	7	1	4	6	2	6	6	7	5	6	5	7	1	4	7	1	7	7
40	R_3JfslajqQtA6MXb	Meneer en Mevrouw Van den Berghe willen hun appartement verhuren via uw makelaarskantoor. Het appartement is gelegen in een Vlaamse, witte buurt en zou voor € 650 verhuurd worden. Ze geven jou ook nog de volgende boodschap mee: “De buurman heeft slechte ervaringen gehad met verhuren aan allochtonen, wij willen dat niet”.	4	6	6	6	4	4	6	4	2	5	5	4	6	6	6	4	2	6	4	2	5	6	4	2	2	3	4	4	3	4	5	5	2	4	2	2	3	4	2	3	4	5	5	3
40	R_269modcMouirw21	Meneer en Mevrouw Van den Berghe willen hun appartement verhuren via uw makelaarskantoor. Het appartement is gelegen in een Vlaamse, witte buurt en zou voor € 1050 verhuurd worden. Ze geven jou ook nog de volgende boodschap mee: “De buurman heeft slechte ervaringen gehad met verhuren aan allochtonen, wij willen dat niet”.	7	6	7	5	4	2	6	5	4	3	7	7	7	6	5	4	2	6	5	2	2	7	7	2	1	4	4	1	3	4	4	5	7	6	3	2	4	6	2	4	4	3	2	7
40	R_OKfGCMIqXX1KCZj	Meneer en Mevrouw Van den Berghe willen hun appartement verhuren via uw makelaarskantoor. Het appartement is gelegen in een buurt met veel migranten en zou voor € 650 verhuurd worden. Ze geven jou ook nog de volgende boodschap mee: “We willen enkel rustige, propere huurders die geen overlast bezorgen”.	4	4	4	4	6	2	4	4	2	4	4	4	4	4	4	4	2	4	4	4	4	4	4	4	4	4	4	4	4	4	2	4	4	4	4	4	4	4	4	4	4	2	4	4
40	R_2UVnt0xirUChA1n	Meneer en Mevrouw Van den Berghe willen hun appartement verhuren via uw makelaarskantoor. Het appartement is gelegen in een Vlaamse, witte buurt en zou voor € 1050 verhuurd worden. Ze geven jou ook nog de volgende boodschap mee: “De buurman heeft slechte ervaringen gehad met verhuren aan allochtonen, wij willen dat niet”.	5	4	6	4	4	6	4	4	4	4	5	5	5	5	4	4	2	4	4	4	4	5	3	3	3	4	4	6	4	4	4	4	3	3	2	2	4	4	2	4	4	4	4	3
40	R_32LL7JshUo2BOA9	Meneer en Mevrouw Van den Berghe willen hun appartement verhuren via uw makelaarskantoor. Het appartement is gelegen in een Vlaamse, witte buurt en zou voor € 650 verhuurd worden. Ze geven jou ook nog de volgende boodschap mee: “We willen enkel rustige, propere huurders die geen overlast bezorgen”.	5	5	5	5	6	2	5	5	2	5	6	5	5	5	5	5	1	6	5	2	5	6	6	5	5	5	5	2	4	5	4	5	6	5	5	5	5	5	1	5	5	2	5	6
40	R_27r59hA2UJKLYZN	Meneer en Mevrouw Van den Berghe willen hun appartement verhuren via uw makelaarskantoor. Het appartement is gelegen in een buurt met veel migranten en zou voor € 1050 verhuurd worden. Ze geven jou ook nog de volgende boodschap mee: “We hebben slechte ervaringen gehad met allochtonen, en willen daarom niet aan allochtonen verhuren”.	4	5	6	4	4	5	4	4	4	7	5	6	7	6	5	5	1	3	6	3	4	7	3	1	1	5	4	5	4	4	4	6	3	5	2	2	5	6	2	5	4	2	7	4
40	R_2sZ2EOsB1l2bB8h	Meneer en Mevrouw Van den Berghe willen hun appartement verhuren via uw makelaarskantoor. Het appartement is gelegen in een buurt met veel migranten en zou voor € 650 verhuurd worden. Ze geven jou ook nog de volgende boodschap mee: “We willen enkel rustige, propere huurders die geen overlast bezorgen”.	6	6	5	4	6	1	4	6	1	7	6	7	6	6	2	6	1	2	5	2	7	6	6	6	6	4	5	1	4	6	2	7	6	7	5	6	6	6	1	4	6	2	6	6
40	R_2DU3KaKOqIhqowS	Meneer en Mevrouw Van den Berghe willen hun appartement verhuren via uw makelaarskantoor. Het appartement is gelegen in een Vlaamse, witte buurt en zou voor € 650 verhuurd worden. Ze geven jou ook nog de volgende boodschap mee: “We hebben slechte ervaringen gehad met allochtonen, en willen daarom niet aan allochtonen verhuren”.	5	5	5	5	4	3	5	4	5	7	5	7	4	6	4	4	1	5	6	2	7	5	5	2	2	6	4	2	6	4	2	6	4	6	2	2	4	4	2	6	4	3	7	4
40	R_eai3ltwSc2Ghj1f	Meneer en Mevrouw Van den Berghe willen hun appartement verhuren via uw makelaarskantoor. Het appartement is gelegen in een buurt met veel migranten en zou voor € 1050 verhuurd worden. Ze geven jou ook nog de volgende boodschap mee: “We willen enkel rustige, propere huurders die geen overlast bezorgen”.	6	4	4	4	4	4	4	4	2	6	6	6	4	4	4	4	2	4	4	2	6	6	6	7	4	7	4	4	7	4	4	6	6	6	4	4	6	4	2	6	4	2	6	6
40	R_XyUey1oos4PehwJ	Meneer en Mevrouw Van den Berghe willen hun appartement verhuren via uw makelaarskantoor. Het appartement is gelegen in een buurt met veel migranten en zou voor € 650 verhuurd worden. Ze geven jou ook nog de volgende boodschap mee: “We hebben slechte ervaringen gehad met allochtonen, en willen daarom niet aan allochtonen verhuren”.	7	7	7	7	4	1	5	7	1	1	7	7	7	7	6	4	1	4	4	1	1	6	7	2	3	7	7	1	7	4	1	1	5	7	2	2	4	7	1	4	4	7	1	5
41	R_1eEplDwBHGYUe9E	Meneer en Mevrouw Van den Berghe willen hun appartement verhuren via uw makelaarskantoor. Het appartement is gelegen in een buurt met veel migranten en zou voor € 650 verhuurd worden. Ze geven jou ook nog de volgende boodschap mee: “We hebben slechte ervaringen gehad met allochtonen, en willen daarom niet aan allochtonen verhuren”.	4	4	4	4	4	2	4	4	2	4	4	4	4	4	4	4	1	4	4	2	4	4	4	4	4	4	4	4	4	4	4	4	4	3	4	4	4	4	1	4	4	4	4	4
41	R_3ltNToWjtqJ3TPU	Meneer en Mevrouw Van den Berghe willen hun appartement verhuren via uw makelaarskantoor. Het appartement is gelegen in een Vlaamse, witte buurt en zou voor € 1050 verhuurd worden. Ze geven jou ook nog de volgende boodschap mee: “We willen enkel rustige, propere huurders die geen overlast bezorgen”.	5	7	7	7	5	4	7	5	5	6	7	7	7	7	6	7	3	7	7	4	4	7	5	4	6	6	4	4	4	6	4	6	7	7	4	4	4	7	3	4	5	4	7	7
41	R_6X9jeJpG4LW5dUl	Meneer en Mevrouw Van den Berghe willen hun appartement verhuren via uw makelaarskantoor. Het appartement is gelegen in een Vlaamse, witte buurt en zou voor € 650 verhuurd worden. Ze geven jou ook nog de volgende boodschap mee: “We willen het appartement snel verhuren, het is beetje bouwvallig en gelegen in een ruige buurt daarom is het zo goedkoop”.	7	6	6	6	6	3	6	6	7	2	7	6	6	6	6	6	1	6	6	1	2	7	1	2	2	2	2	5	1	2	6	5	2	2	2	2	1	2	4	1	3	2	5	2
41	R_3CIxECyFEbyFcI8	Meneer en Mevrouw Van den Berghe willen hun appartement verhuren via uw makelaarskantoor. Het appartement is gelegen in een buurt met veel migranten en zou voor € 650 verhuurd worden. Ze geven jou ook nog de volgende boodschap mee: “We willen enkel rustige, propere huurders die geen overlast bezorgen”.	4	5	5	4	6	4	4	5	3	6	5	5	5	4	5	5	3	5	5	2	4	5	5	4	4	5	6	3	5	5	4	4	5	5	4	4	5	5	2	5	5	4	4	5
41	R_3PAot0K7G4wDbfS	Meneer en Mevrouw Van den Berghe willen hun appartement verhuren via uw makelaarskantoor. Het appartement is gelegen in een Vlaamse, witte buurt en zou voor € 1050 verhuurd worden. Ze geven jou ook nog de volgende boodschap mee: “We hebben slechte ervaringen gehad met allochtonen, en willen daarom niet aan allochtonen verhuren”.	3	4	5	6	4	6	6	6	1	7	5	7	7	7	7	6	1	7	6	1	4	7	3	1	1	6	4	6	5	5	1	6	1	7	3	5	7	5	2	5	7	1	6	4
41	R_2D8N9i4Jtr1jz1d	Meneer en Mevrouw Van den Berghe willen hun appartement verhuren via uw makelaarskantoor. Het appartement is gelegen in een Vlaamse, witte buurt en zou voor € 650 verhuurd worden. Ze geven jou ook nog de volgende boodschap mee: “We willen het appartement snel verhuren, het is beetje bouwvallig en gelegen in een ruige buurt daarom is het zo goedkoop”.	5	5	4	5	4	5	5	5	5	5	5	4	5	2	5	4	4	5	3	4	5	5	4	4	5	5	3	5	4	5	3	5	5	5	5	4	6	6	2	4	5	2	5	6
41	R_2yr6tK0dkf631QX	Meneer en Mevrouw Van den Berghe willen hun appartement verhuren via uw makelaarskantoor. Het appartement is gelegen in een Vlaamse, witte buurt en zou voor € 650 verhuurd worden. Ze geven jou ook nog de volgende boodschap mee: “De buurman heeft slechte ervaringen gehad met verhuren aan allochtonen, wij willen dat niet”.	4	6	6	5	4	4	6	4	4	6	4	4	6	6	5	4	2	6	4	4	6	6	4	1	1	3	4	3	3	4	4	6	2	4	2	2	3	4	2	2	4	4	6	2
41	R_DiAL0HVoykCaj8B	Meneer en Mevrouw Van den Berghe willen hun appartement verhuren via uw makelaarskantoor. Het appartement is gelegen in een Vlaamse, witte buurt en zou voor € 650 verhuurd worden. Ze geven jou ook nog de volgende boodschap mee: “We willen enkel rustige, propere huurders die geen overlast bezorgen”.	5	5	6	6	6	6	6	6	1	7	6	7	7	7	7	7	7	7	7	7	7	7	7	1	2	2	6	6	4	6	6	6	7	6	2	1	3	5	2	4	6	3	6	6
41	R_eScwh7hxctzvfcR	Meneer en Mevrouw Van den Berghe willen hun appartement verhuren via uw makelaarskantoor. Het appartement is gelegen in een Vlaamse, witte buurt en zou voor € 650 verhuurd worden. Ze geven jou ook nog de volgende boodschap mee: “We hebben slechte ervaringen gehad met allochtonen, en willen daarom niet aan allochtonen verhuren”.	5	6	5	4	4	3	4	4	3	3	5	4	5	5	4	4	2	4	4	3	4	5	4	3	3	4	4	4	4	4	3	4	5	4	3	3	4	4	2	4	4	3	4	5
41	R_1dmdc9zGDdD1mJz	Meneer en Mevrouw Van den Berghe willen hun appartement verhuren via uw makelaarskantoor. Het appartement is gelegen in een Vlaamse, witte buurt en zou voor € 1050 verhuurd worden. Ze geven jou ook nog de volgende boodschap mee: “We hebben slechte ervaringen gehad met allochtonen, en willen daarom niet aan allochtonen verhuren”.	6	4	6	4	4	5	4	4	2	2	3	4	6	6	6	4	2	5	5	2	2	3	4	2	1	4	6	4	6	6	2	2	4	2	4	2	1	4	2	6	6	3	1	4
41	R_1mwscdjaPuNkkTJ	Meneer en Mevrouw Van den Berghe willen hun appartement verhuren via uw makelaarskantoor. Het appartement is gelegen in een buurt met veel migranten en zou voor € 1050 verhuurd worden. Ze geven jou ook nog de volgende boodschap mee: “De buurman heeft slechte ervaringen gehad met verhuren aan allochtonen, wij willen dat niet”.	4	4	4	4	4	5	4	4	4	5	4	1	2	1	4	4	4	4	4	4	3	4	4	3	3	4	4	5	4	4	4	4	3	6	3	5	4	4	1	4	4	4	4	7
41	R_1pXA40EV26Zdvm1	Meneer en Mevrouw Van den Berghe willen hun appartement verhuren via uw makelaarskantoor.Het appartement is gelegen in een buurt met veel migranten en zou voor € 650 verhuurd worden. Ze geven jou ook nog de volgende boodschap mee: “De buurman heeft slechte ervaringen gehad met verhuren aan allochtonen, wij willen dat niet”.	6	6	6	6	6	4	6	6	2	7	6	6	2	6	6	6	2	4	6	2	7	6	6	2	2	6	6	2	2	6	2	7	6	6	2	2	6	6	2	2	6	2	7	6
50	R_1Krq6ipF1qK8weP	Meneer en Mevrouw Van den Berghe willen hun appartement verhuren via uw makelaarskantoor. Het appartement is gelegen in een Vlaamse, witte buurt en zou voor € 650 verhuurd worden. Ze geven jou ook nog de volgende boodschap mee: “We willen enkel rustige, propere huurders die geen overlast bezorgen”.	6	6	6	6	6	2	6	6	2	6	7	6	6	6	6	5	3	6	5	6	6	7	6	6	6	5	6	2	6	6	2	6	7	6	6	6	4	6	2	6	6	1	6	7
50	R_1Fn5edUSvzNSgbO	Meneer en Mevrouw Van den Berghe willen hun appartement verhuren via uw makelaarskantoor. Het appartement is gelegen in een Vlaamse, witte buurt en zou voor € 1050 verhuurd worden. Ze geven jou ook nog de volgende boodschap mee: “We hebben slechte ervaringen gehad met allochtonen, en willen daarom niet aan allochtonen verhuren”.	4	5	5	4	4	4	4	4	4	4	5	2	4	4	4	4	3	4	4	4	1	5	5	3	3	3	4	4	5	4	4	3	5	4	3	3	4	4	3	4	5	4	4	5
50	R_10wkIMkirmcWGju	Meneer en Mevrouw Van den Berghe willen hun appartement verhuren via uw makelaarskantoor. Het appartement is gelegen in een Vlaamse, witte buurt en zou voor € 1050 verhuurd worden. Ze geven jou ook nog de volgende boodschap mee: “De buurman heeft slechte ervaringen gehad met verhuren aan allochtonen, wij willen dat niet”.	5	5	4	5	4	5	5	4	3	4	5	6	6	5	5	5	1	4	4	1	5	6	6	3	4	4	5	4	4	4	1	5	5	7	4	4	4	7	1	4	4	1	5	6
50	R_1inhtVvcKkwXSRD	Meneer en Mevrouw Van den Berghe willen hun appartement verhuren via uw makelaarskantoor.Het appartement is gelegen in een buurt met veel migranten en zou voor € 650 verhuurd worden. Ze geven jou ook nog de volgende boodschap mee: “De buurman heeft slechte ervaringen gehad met verhuren aan allochtonen, wij willen dat niet”.	7	7	7	5	7	2	6	7	1	6	7	7	7	7	7	7	1	6	7	1	6	7	7	2	7	7	7	2	6	7	5	6	7	7	2	7	7	7	1	7	7	1	6	7
50	R_3NJojgWu5I8qToY	Meneer en Mevrouw Van den Berghe willen hun appartement verhuren via uw makelaarskantoor. Het appartement is gelegen in een buurt met veel migranten en zou voor € 650 verhuurd worden. Ze geven jou ook nog de volgende boodschap mee: “We hebben slechte ervaringen gehad met allochtonen, en willen daarom niet aan allochtonen verhuren”.	6	6	5	7	7	1	4	4	1	6	6	6	6	7	4	6	1	6	6	1	6	7	6	3	2	6	6	1	5	6	1	6	6	6	6	7	5	5	1	4	6	1	6	7
50	R_3rNgjav4WWlt3fz	Meneer en Mevrouw Van den Berghe willen hun appartement verhuren via uw makelaarskantoor. Het appartement is gelegen in een Vlaamse, witte buurt en zou voor € 650 verhuurd worden. Ze geven jou ook nog de volgende boodschap mee: “De buurman heeft slechte ervaringen gehad met verhuren aan allochtonen, wij willen dat niet”.	7	5	5	4	5	1	5	4	2	7	7	5	7	5	4	4	1	5	4	4	7	7	3	1	1	4	4	1	4	4	4	7	4	4	1	2	4	4	1	4	4	4	7	4
50	R_poMQJtxZ3qwDnhL	Meneer en Mevrouw Van den Berghe willen hun appartement verhuren via uw makelaarskantoor. Het appartement is gelegen in een buurt met veel migranten en zou voor € 1050 verhuurd worden. Ze geven jou ook nog de volgende boodschap mee: “We hebben slechte ervaringen gehad met allochtonen, en willen daarom niet aan allochtonen verhuren”.	7	7	7	4	7	3	4	7	3	3	5	7	7	7	4	7	2	4	7	1	3	7	5	3	3	6	5	3	4	5	3	3	4	6	5	4	5	5	4	5	5	3	3	4
50	R_12DSDS0OFeRQIaJ	Meneer en Mevrouw Van den Berghe willen hun appartement verhuren via uw makelaarskantoor. Het appartement is gelegen in een buurt met veel migranten en zou voor € 650 verhuurd worden. Ze geven jou ook nog de volgende boodschap mee: “We willen het appartement snel verhuren, het is beetje bouwvallig en gelegen in een ruige buurt daarom is het zo goedkoop”.	4	5	6	4	4	2	4	4	6	4	6	5	6	5	4	5	1	4	4	5	4	6	3	4	6	5	6	2	5	4	5	4	6	4	4	4	5	4	1	5	4	5	4	6
50	R_wN0BunY7RvwG6QN	Meneer en Mevrouw Van den Berghe willen hun appartement verhuren via uw makelaarskantoor. Het appartement is gelegen in een buurt met veel migranten en zou voor € 1050 verhuurd worden. Ze geven jou ook nog de volgende boodschap mee: “De buurman heeft slechte ervaringen gehad met verhuren aan allochtonen, wij willen dat niet”.	6	5	5	4	5	6	4	4	3	7	4	6	5	6	4	4	2	4	4	2	7	6	5	4	2	6	5	2	6	4	4	7	2	4	4	3	4	5	2	4	4	3	7	6
50	R_3jVGmFMbaPOAJ1p	Meneer en Mevrouw Van den Berghe willen hun appartement verhuren via uw makelaarskantoor. Het appartement is gelegen in een buurt met veel migranten en zou voor € 650 verhuurd worden. Ze geven jou ook nog de volgende boodschap mee: “We willen enkel rustige, propere huurders die geen overlast bezorgen”.	5	5	5	5	4	3	5	5	3	3	5	5	5	5	5	4	1	5	5	2	3	5	6	5	5	5	4	2	5	5	3	3	6	5	5	5	5	4	1	5	5	3	3	6
50	R_1DTNoRQXmz2tkwd	Meneer en Mevrouw Van den Berghe willen hun appartement verhuren via uw makelaarskantoor. Het appartement is gelegen in een buurt met veel migranten en zou voor € 1050 verhuurd worden. Ze geven jou ook nog de volgende boodschap mee: “We willen enkel rustige, propere huurders die geen overlast bezorgen”.	7	7	5	3	7	2	4	5	2	5	7	7	5	5	3	6	1	3	4	1	5	7	7	5	4	4	6	2	4	5	2	5	7	7	4	4	4	7	1	4	6	1	5	7
50	R_Q3WINrUGAhhj6VP	Meneer en Mevrouw Van den Berghe willen hun appartement verhuren via uw makelaarskantoor. Het appartement is gelegen in een Vlaamse, witte buurt en zou voor € 650 verhuurd worden. Ze geven jou ook nog de volgende boodschap mee: “We hebben slechte ervaringen gehad met allochtonen, en willen daarom niet aan allochtonen verhuren”.	5	5	5	5	4	3	5	4	3	5	5	5	6	5	5	5	2	5	5	2	5	5	5	3	3	4	5	3	4	5	4	5	5	6	4	2	4	6	1	3	6	3	5	4
50	R_2PBjs0tYljQhkLD	Meneer en Mevrouw Van den Berghe willen hun appartement verhuren via uw makelaarskantoor. Het appartement is gelegen in een Vlaamse, witte buurt en zou voor € 1050 verhuurd worden. Ze geven jou ook nog de volgende boodschap mee: “We willen enkel rustige, propere huurders die geen overlast bezorgen”.	4	5	5	4	4	6	4	4	2	5	3	6	5	4	4	4	1	4	4	4	2	6	4	3	4	4	4	5	4	4	4	5	3	6	3	5	4	4	1	4	4	4	1	6
50	R_1K0Vx80UkGFEF0E	Meneer en Mevrouw Van den Berghe willen hun appartement verhuren via uw makelaarskantoor. Het appartement is gelegen in een Vlaamse, witte buurt en zou voor € 650 verhuurd worden. Ze geven jou ook nog de volgende boodschap mee: “We willen het appartement snel verhuren, het is beetje bouwvallig en gelegen in een ruige buurt daarom is het zo goedkoop”.	4	4	3	3	5	6	3	5	3	6	7	6	6	3	2	6	2	2	5	2	7	7	4	4	4	2	5	6	3	6	2	7	7	5	4	3	2	5	3	2	5	2	7	7
50	R_27TEjPtCYnDlp7E	Meneer en Mevrouw Van den Berghe willen hun appartement verhuren via uw makelaarskantoor.Het appartement is gelegen in een buurt met veel migranten en zou voor € 650 verhuurd worden. Ze geven jou ook nog de volgende boodschap mee: “De buurman heeft slechte ervaringen gehad met verhuren aan allochtonen, wij willen dat niet”.	5	5	5	5	4	5	2	5	4	2	5	7	7	7	6	7	2	2	6	7	3	7	1	1	1	7	1	7	7	1	7	1	1	1	1	1	4	1	7	4	1	7	1	1
50	R_2xW30vgddIynVid	Meneer en Mevrouw Van den Berghe willen hun appartement verhuren via uw makelaarskantoor. Het appartement is gelegen in een buurt met veel migranten en zou voor € 1050 verhuurd worden. Ze geven jou ook nog de volgende boodschap mee: “We hebben slechte ervaringen gehad met allochtonen, en willen daarom niet aan allochtonen verhuren”.	4	6	4	3	4	5	3	4	4	5	5	4	6	4	3	4	3	3	4	4	5	5	4	1	2	6	4	4	6	4	4	5	4	4	1	2	5	4	3	5	4	4	6	4
50	R_28Nchmk92VPmwZS	Meneer en Mevrouw Van den Berghe willen hun appartement verhuren via uw makelaarskantoor. Het appartement is gelegen in een Vlaamse, witte buurt en zou voor € 650 verhuurd worden. Ze geven jou ook nog de volgende boodschap mee: “De buurman heeft slechte ervaringen gehad met verhuren aan allochtonen, wij willen dat niet”.	5	6	6	6	4	3	5	5	4	7	5	7	7	7	7	7	2	7	7	1	6	6	7	3	3	4	6	3	4	7	4	7	4	5	3	3	4	3	2	4	4	4	7	4
50	R_Dwz69jXaccHUlfb	Meneer en Mevrouw Van den Berghe willen hun appartement verhuren via uw makelaarskantoor. Het appartement is gelegen in een buurt met veel migranten en zou voor € 650 verhuurd worden. Ze geven jou ook nog de volgende boodschap mee: “We hebben slechte ervaringen gehad met allochtonen, en willen daarom niet aan allochtonen verhuren”.	5	5	5	4	5	3	4	4	4	5	7	4	5	5	4	4	2	4	4	5	5	7	4	3	6	5	4	3	5	4	3	5	6	4	5	5	5	4	1	4	4	4	5	7
50	R_3FRj1KFHxkiLRxG	Meneer en Mevrouw Van den Berghe willen hun appartement verhuren via uw makelaarskantoor. Het appartement is gelegen in een buurt met veel migranten en zou voor € 1050 verhuurd worden. Ze geven jou ook nog de volgende boodschap mee: “We willen enkel rustige, propere huurders die geen overlast bezorgen”.	4	5	4	4	4	6	4	4	3	7	3	6	6	6	4	5	1	6	5	7	7	7	7	2	1	5	5	6	6	6	4	5	5	6	4	3	5	5	1	5	6	4	4	7
50	R_1dtzLXNuCvDRxpk	Meneer en Mevrouw Van den Berghe willen hun appartement verhuren via uw makelaarskantoor. Het appartement is gelegen in een Vlaamse, witte buurt en zou voor € 650 verhuurd worden. Ze geven jou ook nog de volgende boodschap mee: “We willen enkel rustige, propere huurders die geen overlast bezorgen”.	4	4	3	6	7	7	6	7	1	7	4	7	6	7	7	5	1	7	6	1	7	7	7	7	7	4	7	6	7	7	4	7	6	7	4	5	3	5	7	4	7	4	7	7
50	R_3dYzGWlz73B0NRH	Meneer en Mevrouw Van den Berghe willen hun appartement verhuren via uw makelaarskantoor. Het appartement is gelegen in een buurt met veel migranten en zou voor € 650 verhuurd worden. Ze geven jou ook nog de volgende boodschap mee: “We willen het appartement snel verhuren, het is beetje bouwvallig en gelegen in een ruige buurt daarom is het zo goedkoop”.	5	7	4	6	5	3	6	4	4	5	7	5	7	6	6	4	1	6	4	4	4	7	6	6	7	6	4	3	6	4	4	5	7	6	6	6	6	4	2	6	4	4	4	7
60	R_qUwL0QG45DOon1n	Meneer en Mevrouw Van den Berghe willen hun appartement verhuren via uw makelaarskantoor. Het appartement is gelegen in een Vlaamse, witte buurt en zou voor € 650 verhuurd worden. Ze geven jou ook nog de volgende boodschap mee: “De buurman heeft slechte ervaringen gehad met verhuren aan allochtonen, wij willen dat niet”.	6	5	5	5	6	2	5	6	3	6	6	5	5	5	5	5	2	5	5	5	3	5	4	3	3	3	4	4	4	4	4	5	5	5	3	3	4	4	2	5	5	4	5	5
60	R_1mhkNn8kh82aHZs	Meneer en Mevrouw Van den Berghe willen hun appartement verhuren via uw makelaarskantoor. Het appartement is gelegen in een buurt met veel migranten en zou voor € 650 verhuurd worden. Ze geven jou ook nog de volgende boodschap mee: “We hebben slechte ervaringen gehad met allochtonen, en willen daarom niet aan allochtonen verhuren”.	6	6	6	6	6	2	6	6	2	4	6	5	5	5	3	5	3	4	5	5	4	5	5	3	3	3	6	5	4	6	4	5	4	5	5	5	6	5	1	6	6	6	4	6
60	R_xoanZqjOMhCqc3n	Meneer en Mevrouw Van den Berghe willen hun appartement verhuren via uw makelaarskantoor. Het appartement is gelegen in een Vlaamse, witte buurt en zou voor € 1050 verhuurd worden. Ze geven jou ook nog de volgende boodschap mee: “We hebben slechte ervaringen gehad met allochtonen, en willen daarom niet aan allochtonen verhuren”.	3	5	5	5	4	6	4	4	4	5	2	4	6	5	4	4	3	4	4	4	4	5	4	3	4	3	4	5	3	4	4	5	4	4	1	5	4	4	2	4	4	3	4	4
60	R_p5gm6XHMftw2YXD	Meneer en Mevrouw Van den Berghe willen hun appartement verhuren via uw makelaarskantoor. Het appartement is gelegen in een Vlaamse, witte buurt en zou voor € 650 verhuurd worden. Ze geven jou ook nog de volgende boodschap mee: “We willen het appartement snel verhuren, het is beetje bouwvallig en gelegen in een ruige buurt daarom is het zo goedkoop”.	6	6	6	4	5	2	4	6	2	4	6	6	6	6	3	6	1	3	6	2	4	6	6	4	3	3	6	3	4	5	3	6	5	6	5	4	3	5	1	3	5	3	4	6
60	R_eQy6TCwEw2lVvjj	Meneer en Mevrouw Van den Berghe willen hun appartement verhuren via uw makelaarskantoor. Het appartement is gelegen in een Vlaamse, witte buurt en zou voor € 1050 verhuurd worden. Ze geven jou ook nog de volgende boodschap mee: “De buurman heeft slechte ervaringen gehad met verhuren aan allochtonen, wij willen dat niet”.	6	6	6	7	6	6	7	6	1	5	7	7	7	6	7	6	1	7	7	1	4	7	7	1	1	4	4	4	3	6	4	6	7	6	2	1	3	4	1	3	4	3	6	7
60	R_3rPzPi515lT7Z1B	Meneer en Mevrouw Van den Berghe willen hun appartement verhuren via uw makelaarskantoor. Het appartement is gelegen in een buurt met veel migranten en zou voor € 1050 verhuurd worden. Ze geven jou ook nog de volgende boodschap mee: “We hebben slechte ervaringen gehad met allochtonen, en willen daarom niet aan allochtonen verhuren”.	4	6	6	2	4	3	3	4	4	2	7	4	6	5	3	4	1	3	4	4	3	7	4	1	1	4	5	3	4	5	4	2	7	4	2	2	4	4	1	4	4	4	2	7
60	R_80QX3w4brrcVtlf	Meneer en Mevrouw Van den Berghe willen hun appartement verhuren via uw makelaarskantoor. Het appartement is gelegen in een Vlaamse, witte buurt en zou voor € 1050 verhuurd worden. Ze geven jou ook nog de volgende boodschap mee: “We willen enkel rustige, propere huurders die geen overlast bezorgen”.	5	5	5	5	5	6	5	4	2	4	5	5	5	6	6	5	3	6	5	2	4	6	4	3	3	3	4	6	3	4	4	6	5	5	4	3	3	5	3	4	5	4	5	5
60	R_1OwbtyoLewqeDMG	Meneer en Mevrouw Van den Berghe willen hun appartement verhuren via uw makelaarskantoor. Het appartement is gelegen in een Vlaamse, witte buurt en zou voor € 650 verhuurd worden. Ze geven jou ook nog de volgende boodschap mee: “We hebben slechte ervaringen gehad met allochtonen, en willen daarom niet aan allochtonen verhuren”.	6	6	6	6	6	5	6	6	5	5	6	7	7	7	7	7	1	7	7	2	3	7	6	2	2	5	6	5	5	6	2	5	5	5	1	1	5	5	1	5	7	4	5	6
60	R_agfWdWp3E5ZmNb3	Meneer en Mevrouw Van den Berghe willen hun appartement verhuren via uw makelaarskantoor. Het appartement is gelegen in een buurt met veel migranten en zou voor € 1050 verhuurd worden. Ze geven jou ook nog de volgende boodschap mee: “We willen enkel rustige, propere huurders die geen overlast bezorgen”.	5	6	5	3	6	5	3	5	2	5	5	6	5	6	3	5	2	3	6	2	4	5	4	5	4	5	5	5	5	6	2	5	6	5	6	6	5	5	1	5	5	2	4	6
60	R_RlbUP411yTkqQtb	Meneer en Mevrouw Van den Berghe willen hun appartement verhuren via uw makelaarskantoor.Het appartement is gelegen in een buurt met veel migranten en zou voor € 650 verhuurd worden. Ze geven jou ook nog de volgende boodschap mee: “De buurman heeft slechte ervaringen gehad met verhuren aan allochtonen, wij willen dat niet”.	6	6	4	4	6	2	4	6	2	6	6	5	4	4	4	5	2	4	4	3	6	6	6	4	4	6	6	6	6	6	2	7	6	5	4	4	5	5	2	4	5	3	6	6
60	R_VXADI38yGHnkpWh	Meneer en Mevrouw Van den Berghe willen hun appartement verhuren via uw makelaarskantoor. Het appartement is gelegen in een buurt met veel migranten en zou voor € 650 verhuurd worden. Ze geven jou ook nog de volgende boodschap mee: “We willen enkel rustige, propere huurders die geen overlast bezorgen”.	6	5	5	4	4	4	4	4	1	7	7	4	6	6	4	4	1	5	5	1	7	7	6	5	5	4	4	4	4	4	1	7	7	6	6	6	4	4	1	4	4	1	6	7
60	R_4NJpSi8zlLnrrvb	Meneer en Mevrouw Van den Berghe willen hun appartement verhuren via uw makelaarskantoor. Het appartement is gelegen in een Vlaamse, witte buurt en zou voor € 1050 verhuurd worden. Ze geven jou ook nog de volgende boodschap mee: “De buurman heeft slechte ervaringen gehad met verhuren aan allochtonen, wij willen dat niet”.	6	6	5	5	4	6	6	4	5	6	7	6	7	5	5	4	3	6	6	2	6	7	6	2	3	4	4	6	4	5	5	6	7	7	4	2	4	4	3	4	5	3	6	7
60	R_2uyeBYY7zDKQ5je	Meneer en Mevrouw Van den Berghe willen hun appartement verhuren via uw makelaarskantoor. Het appartement is gelegen in een Vlaamse, witte buurt en zou voor € 650 verhuurd worden. Ze geven jou ook nog de volgende boodschap mee: “De buurman heeft slechte ervaringen gehad met verhuren aan allochtonen, wij willen dat niet”.	5	5	5	5	4	3	5	5	1	7	6	5	6	6	6	5	1	6	5	1	3	6	6	1	1	3	6	1	3	6	5	5	2	6	1	1	4	6	1	3	6	2	5	2
60	R_3m8GmoD1ZjVZ7Ws	Meneer en Mevrouw Van den Berghe willen hun appartement verhuren via uw makelaarskantoor.Het appartement is gelegen in een buurt met veel migranten en zou voor € 650 verhuurd worden. Ze geven jou ook nog de volgende boodschap mee: “De buurman heeft slechte ervaringen gehad met verhuren aan allochtonen, wij willen dat niet”.	6	6	5	4	4	2	4	4	2	2	6	5	5	5	4	4	2	6	4	2	2	6	6	3	3	4	6	2	6	4	2	2	6	6	3	3	4	4	2	4	4	2	2	6
60	R_1ltv9JSA3uhqYI0	Meneer en Mevrouw Van den Berghe willen hun appartement verhuren via uw makelaarskantoor. Het appartement is gelegen in een Vlaamse, witte buurt en zou voor € 650 verhuurd worden. Ze geven jou ook nog de volgende boodschap mee: “We willen enkel rustige, propere huurders die geen overlast bezorgen”.	6	5	6	7	4	3	6	5	3	7	6	5	5	5	6	4	1	6	5	6	7	6	4	3	4	3	4	3	4	5	5	7	5	5	4	4	4	4	1	3	4	3	7	5
60	R_2OHXZGuOP1b8LRl	Meneer en Mevrouw Van den Berghe willen hun appartement verhuren via uw makelaarskantoor. Het appartement is gelegen in een Vlaamse, witte buurt en zou voor € 1050 verhuurd worden. Ze geven jou ook nog de volgende boodschap mee: “We willen enkel rustige, propere huurders die geen overlast bezorgen”.	6	6	6	6	6	6	6	6	2	4	6	6	6	6	6	6	1	6	6	2	4	6	6	6	6	6	6	5	6	6	6	4	6	6	6	6	6	4	1	6	6	2	4	6
60	R_33ecLThGAnrIoEC	Meneer en Mevrouw Van den Berghe willen hun appartement verhuren via uw makelaarskantoor. Het appartement is gelegen in een buurt met veel migranten en zou voor € 650 verhuurd worden. Ze geven jou ook nog de volgende boodschap mee: “We willen enkel rustige, propere huurders die geen overlast bezorgen”.	4	3	4	4	4	5	4	4	4	7	7	4	5	4	4	4	1	4	4	4	7	7	4	3	4	4	4	5	4	4	4	7	7	4	5	4	4	4	1	4	4	4	7	7
60	R_UnIyKQgUgRYutZ7	Meneer en Mevrouw Van den Berghe willen hun appartement verhuren via uw makelaarskantoor. Het appartement is gelegen in een buurt met veel migranten en zou voor € 1050 verhuurd worden. Ze geven jou ook nog de volgende boodschap mee: “De buurman heeft slechte ervaringen gehad met verhuren aan allochtonen, wij willen dat niet”.	3	4	4	4	4	5	4	4	4	6	5	4	4	4	4	4	4	3	4	4	6	6	4	4	4	4	4	5	4	4	4	6	4	4	4	3	5	4	2	6	4	5	7	4
60	R_1rlEJeTu3lWuytn	Meneer en Mevrouw Van den Berghe willen hun appartement verhuren via uw makelaarskantoor. Het appartement is gelegen in een buurt met veel migranten en zou voor € 650 verhuurd worden. Ze geven jou ook nog de volgende boodschap mee: “We hebben slechte ervaringen gehad met allochtonen, en willen daarom niet aan allochtonen verhuren”.	5	5	5	4	4	3	4	5	3	5	6	5	7	7	4	4	2	3	5	3	5	6	5	3	3	4	4	3	4	4	3	5	6	5	3	3	4	4	2	5	5	5	5	6
60	R_2s0CHt6goFm9LQ0	Meneer en Mevrouw Van den Berghe willen hun appartement verhuren via uw makelaarskantoor. Het appartement is gelegen in een Vlaamse, witte buurt en zou voor € 650 verhuurd worden. Ze geven jou ook nog de volgende boodschap mee: “We willen het appartement snel verhuren, het is beetje bouwvallig en gelegen in een ruige buurt daarom is het zo goedkoop”.	5	6	4	4	6	3	5	4	2	6	6	6	6	5	4	5	3	4	4	3	5	6	6	2	2	2	6	3	4	6	3	6	6	6	4	4	4	5	3	4	6	3	6	6
60	R_3KNpE2SiTR9yFH1	Meneer en Mevrouw Van den Berghe willen hun appartement verhuren via uw makelaarskantoor. Het appartement is gelegen in een Vlaamse, witte buurt en zou voor € 650 verhuurd worden. Ze geven jou ook nog de volgende boodschap mee: “We hebben slechte ervaringen gehad met allochtonen, en willen daarom niet aan allochtonen verhuren”.	5	6	6	6	4	3	6	4	3	4	6	5	6	5	6	4	2	6	4	2	4	6	5	2	2	3	4	3	3	4	2	4	6	6	2	2	3	6	2	2	4	3	3	6
60	R_1rPkTsUyZaTbUVH	Meneer en Mevrouw Van den Berghe willen hun appartement verhuren via uw makelaarskantoor. Het appartement is gelegen in een buurt met veel migranten en zou voor € 1050 verhuurd worden. Ze geven jou ook nog de volgende boodschap mee: “We willen enkel rustige, propere huurders die geen overlast bezorgen”.	4	1	5	4	4	7	4	5	3	7	1	5	6	5	4	5	2	4	5	2	7	7	3	2	3	5	4	7	5	4	4	6	1	4	3	4	5	4	3	5	6	4	7	7
60	R_1Ed3BTlcHqLv43i	Meneer en Mevrouw Van den Berghe willen hun appartement verhuren via uw makelaarskantoor. Het appartement is gelegen in een Vlaamse, witte buurt en zou voor € 1050 verhuurd worden. Ze geven jou ook nog de volgende boodschap mee: “We hebben slechte ervaringen gehad met allochtonen, en willen daarom niet aan allochtonen verhuren”.	4	3	5	5	6	6	5	5	6	4	5	6	5	5	5	6	3	6	4	4	4	6	6	3	3	4	4	5	3	4	4	4	6	6	3	4	3	6	2	3	5	4	4	6
60	R_2alRRdGUjANumAu	Meneer en Mevrouw Van den Berghe willen hun appartement verhuren via uw makelaarskantoor. Het appartement is gelegen in een buurt met veel migranten en zou voor € 1050 verhuurd worden. Ze geven jou ook nog de volgende boodschap mee: “De buurman heeft slechte ervaringen gehad met verhuren aan allochtonen, wij willen dat niet”.	4	5	5	3	4	5	3	4	4	6	5	4	5	6	3	5	2	3	5	4	6	5	3	3	2	5	4	5	5	5	4	6	5	4	3	3	5	5	2	5	5	4	6	5
60	R_2v6Z4VSSvJV2GZR	Meneer en Mevrouw Van den Berghe willen hun appartement verhuren via uw makelaarskantoor. Het appartement is gelegen in een Vlaamse, witte buurt en zou voor € 1050 verhuurd worden. Ze geven jou ook nog de volgende boodschap mee: “We willen enkel rustige, propere huurders die geen overlast bezorgen”.	6	6	4	4	4	2	4	4	2	5	6	6	6	4	4	4	2	5	4	3	3	6	6	3	4	4	4	3	4	4	4	4	6	5	3	4	4	4	2	4	4	3	4	6
60	R_6ujmrwhcsrk0cyB	Meneer en Mevrouw Van den Berghe willen hun appartement verhuren via uw makelaarskantoor. Het appartement is gelegen in een Vlaamse, witte buurt en zou voor € 650 verhuurd worden. Ze geven jou ook nog de volgende boodschap mee: “We willen het appartement snel verhuren, het is beetje bouwvallig en gelegen in een ruige buurt daarom is het zo goedkoop”.	4	3	3	4	4	5	4	4	4	6	5	5	5	5	3	5	3	3	5	4	5	5	3	3	3	5	4	5	4	4	4	5	5	4	3	3	3	5	2	3	4	4	5	5
60	R_2EyDBxboV7zU4n3	Meneer en Mevrouw Van den Berghe willen hun appartement verhuren via uw makelaarskantoor. Het appartement is gelegen in een buurt met veel migranten en zou voor € 650 verhuurd worden. Ze geven jou ook nog de volgende boodschap mee: “We willen enkel rustige, propere huurders die geen overlast bezorgen”.	4	4	3	3	4	5	4	4	2	6	3	6	5	6	3	5	1	2	6	2	3	6	4	5	5	6	4	4	6	4	5	6	5	5	6	5	6	4	1	6	5	4	5	6
60	R_10Af4vgpSrdFpLI	Meneer en Mevrouw Van den Berghe willen hun appartement verhuren via uw makelaarskantoor. Het appartement is gelegen in een buurt met veel migranten en zou voor € 1050 verhuurd worden. Ze geven jou ook nog de volgende boodschap mee: “We willen enkel rustige, propere huurders die geen overlast bezorgen”.	7	3	5	3	4	5	4	4	4	5	6	7	7	4	4	4	4	3	4	3	5	7	7	3	3	4	4	5	4	4	4	5	6	7	5	4	4	4	2	3	4	4	5	7
60	R_2y33hzyUZuvEmLn	Meneer en Mevrouw Van den Berghe willen hun appartement verhuren via uw makelaarskantoor. Het appartement is gelegen in een Vlaamse, witte buurt en zou voor € 1050 verhuurd worden. Ze geven jou ook nog de volgende boodschap mee: “De buurman heeft slechte ervaringen gehad met verhuren aan allochtonen, wij willen dat niet”.	5	5	5	5	4	5	5	4	3	6	4	4	6	5	6	4	2	6	4	4	5	4	4	3	2	3	4	5	4	4	3	3	4	4	2	3	4	4	5	4	4	4	6	4
60	R_1N4WzXF3wfgVA0t	Meneer en Mevrouw Van den Berghe willen hun appartement verhuren via uw makelaarskantoor.Het appartement is gelegen in een buurt met veel migranten en zou voor € 650 verhuurd worden. Ze geven jou ook nog de volgende boodschap mee: “De buurman heeft slechte ervaringen gehad met verhuren aan allochtonen, wij willen dat niet”.	6	6	6	4	6	4	4	4	2	6	6	7	7	7	4	4	2	4	4	2	5	7	6	3	2	4	6	3	4	4	3	6	3	7	2	2	4	4	2	4	4	4	6	7
60	R_71YU00EztbW00yR	Meneer en Mevrouw Van den Berghe willen hun appartement verhuren via uw makelaarskantoor. Het appartement is gelegen in een buurt met veel migranten en zou voor € 650 verhuurd worden. Ze geven jou ook nog de volgende boodschap mee: “We willen het appartement snel verhuren, het is beetje bouwvallig en gelegen in een ruige buurt daarom is het zo goedkoop”.	5	6	5	3	6	3	2	6	1	5	6	6	5	5	2	6	2	1	5	3	5	5	4	5	2	5	4	3	6	5	5	5	6	4	5	3	4	5	2	4	5	5	5	6
60	R_1rJKdi8tXV7LGfb	Meneer en Mevrouw Van den Berghe willen hun appartement verhuren via uw makelaarskantoor. Het appartement is gelegen in een buurt met veel migranten en zou voor € 1050 verhuurd worden. Ze geven jou ook nog de volgende boodschap mee: “We hebben slechte ervaringen gehad met allochtonen, en willen daarom niet aan allochtonen verhuren”.	5	7	7	1	6	2	2	6	1	4	7	7	7	6	4	7	1	4	7	1	5	7	4	1	2	7	4	3	7	4	4	7	2	4	1	1	7	4	1	7	4	4	7	3
60	R_22PUT0jIqwzE0Sq	Meneer en Mevrouw Van den Berghe willen hun appartement verhuren via uw makelaarskantoor. Het appartement is gelegen in een Vlaamse, witte buurt en zou voor € 650 verhuurd worden. Ze geven jou ook nog de volgende boodschap mee: “We willen enkel rustige, propere huurders die geen overlast bezorgen”.	6	5	6	6	5	4	4	6	2	7	6	7	6	6	6	6	2	6	7	1	4	7	5	2	2	2	5	5	2	5	4	5	5	5	3	3	2	5	1	2	5	2	5	5
60	R_3M9hm4OWZkYmmtC	Meneer en Mevrouw Van den Berghe willen hun appartement verhuren via uw makelaarskantoor. Het appartement is gelegen in een Vlaamse, witte buurt en zou voor € 650 verhuurd worden. Ze geven jou ook nog de volgende boodschap mee: “De buurman heeft slechte ervaringen gehad met verhuren aan allochtonen, wij willen dat niet”.	4	6	6	5	4	3	5	4	2	7	5	5	6	6	6	4	2	5	4	3	5	6	5	3	3	4	4	3	4	4	4	7	5	5	3	5	5	4	2	5	4	4	7	5
60	R_3hrV6Uw8fL2NgSJ	Meneer en Mevrouw Van den Berghe willen hun appartement verhuren via uw makelaarskantoor. Het appartement is gelegen in een buurt met veel migranten en zou voor € 650 verhuurd worden. Ze geven jou ook nog de volgende boodschap mee: “We hebben slechte ervaringen gehad met allochtonen, en willen daarom niet aan allochtonen verhuren”.	5	7	7	6	4	1	4	5	4	7	7	7	7	7	3	7	1	4	4	4	3	7	7	2	2	6	4	1	4	4	4	5	7	7	2	1	7	5	1	5	4	4	5	7
60	R_21vz7KeWazM0gCY	Meneer en Mevrouw Van den Berghe willen hun appartement verhuren via uw makelaarskantoor. Het appartement is gelegen in een Vlaamse, witte buurt en zou voor € 650 verhuurd worden. Ze geven jou ook nog de volgende boodschap mee: “We hebben slechte ervaringen gehad met allochtonen, en willen daarom niet aan allochtonen verhuren”.	6	6	6	5	4	2	6	4	2	6	7	7	7	5	6	5	1	6	4	2	7	7	6	2	2	6	6	1	6	6	6	7	4	7	3	3	5	4	1	6	5	1	7	6
60	R_10pCzDDTR9HnYyZ	Meneer en Mevrouw Van den Berghe willen hun appartement verhuren via uw makelaarskantoor. Het appartement is gelegen in een buurt met veel migranten en zou voor € 1050 verhuurd worden. Ze geven jou ook nog de volgende boodschap mee: “De buurman heeft slechte ervaringen gehad met verhuren aan allochtonen, wij willen dat niet”.	4	5	6	3	7	2	1	6	2	2	6	6	4	2	2	4	3	1	4	5	4	5	7	4	4	4	4	2	4	4	5	5	4	4	4	5	4	5	1	4	4	4	5	4
60	R_2cbwMTv855zZWJP	Meneer en Mevrouw Van den Berghe willen hun appartement verhuren via uw makelaarskantoor. Het appartement is gelegen in een Vlaamse, witte buurt en zou voor € 650 verhuurd worden. Ze geven jou ook nog de volgende boodschap mee: “We willen enkel rustige, propere huurders die geen overlast bezorgen”.	4	5	6	6	4	2	6	4	2	7	6	4	5	6	5	4	1	5	4	2	6	6	4	3	5	5	4	2	5	4	3	6	6	6	5	4	4	6	1	3	4	2	6	6
60	R_2EaXhGDSl83oUJV	Meneer en Mevrouw Van den Berghe willen hun appartement verhuren via uw makelaarskantoor. Het appartement is gelegen in een buurt met veel migranten en zou voor € 650 verhuurd worden. Ze geven jou ook nog de volgende boodschap mee: “We willen het appartement snel verhuren, het is beetje bouwvallig en gelegen in een ruige buurt daarom is het zo goedkoop”.	6	6	6	6	6	2	5	6	2	4	6	6	6	6	5	6	2	5	6	2	4	6	6	6	6	6	6	3	5	4	2	4	6	6	6	6	6	6	2	6	6	2	4	6
60	R_0UNRiAK160crgOJ	Meneer en Mevrouw Van den Berghe willen hun appartement verhuren via uw makelaarskantoor. Het appartement is gelegen in een Vlaamse, witte buurt en zou voor € 650 verhuurd worden. Ze geven jou ook nog de volgende boodschap mee: “We willen het appartement snel verhuren, het is beetje bouwvallig en gelegen in een ruige buurt daarom is het zo goedkoop”.	7	4	4	4	4	2	4	4	4	7	7	7	7	4	4	4	1	4	4	4	7	7	7	4	4	4	4	2	4	4	4	7	7	7	7	4	4	4	1	4	4	4	7	7
60	R_YW9VrAIOmiJYXuh	Meneer en Mevrouw Van den Berghe willen hun appartement verhuren via uw makelaarskantoor.Het appartement is gelegen in een buurt met veel migranten en zou voor € 650 verhuurd worden. Ze geven jou ook nog de volgende boodschap mee: “De buurman heeft slechte ervaringen gehad met verhuren aan allochtonen, wij willen dat niet”.	5	4	4	4	4	3	4	4	5	6	6	4	5	4	4	4	2	4	4	4	6	6	6	4	2	5	4	1	2	5	2	4	6	4	4	4	5	4	3	4	5	4	6	6
60	R_CkyuTJBQldN6Qpj	Meneer en Mevrouw Van den Berghe willen hun appartement verhuren via uw makelaarskantoor. Het appartement is gelegen in een Vlaamse, witte buurt en zou voor € 1050 verhuurd worden. Ze geven jou ook nog de volgende boodschap mee: “We hebben slechte ervaringen gehad met allochtonen, en willen daarom niet aan allochtonen verhuren”.	4	2	3	7	4	6	5	4	4	7	7	4	5	5	4	4	3	5	4	4	7	6	4	1	1	2	4	5	4	4	4	3	1	4	1	1	3	4	3	2	4	4	7	2
60	R_R8eNUYmwkzHpruV	Meneer en Mevrouw Van den Berghe willen hun appartement verhuren via uw makelaarskantoor. Het appartement is gelegen in een buurt met veel migranten en zou voor € 1050 verhuurd worden. Ze geven jou ook nog de volgende boodschap mee: “We hebben slechte ervaringen gehad met allochtonen, en willen daarom niet aan allochtonen verhuren”.	6	6	6	3	6	2	3	6	2	4	5	7	6	7	3	6	1	2	6	2	3	6	5	2	2	6	3	2	6	6	2	5	6	6	2	2	7	6	1	6	6	3	4	6
60	R_0UKa2B8wdlG205b	Meneer en Mevrouw Van den Berghe willen hun appartement verhuren via uw makelaarskantoor. Het appartement is gelegen in een buurt met veel migranten en zou voor € 650 verhuurd worden. Ze geven jou ook nog de volgende boodschap mee: “We hebben slechte ervaringen gehad met allochtonen, en willen daarom niet aan allochtonen verhuren”.	5	5	5	1	4	2	2	4	2	5	6	6	6	6	1	6	1	1	6	2	4	7	6	1	2	6	4	6	6	4	4	4	7	6	2	2	7	3	2	6	4	4	4	7
60	R_114umL2JlsdwzJc	Meneer en Mevrouw Van den Berghe willen hun appartement verhuren via uw makelaarskantoor. Het appartement is gelegen in een Vlaamse, witte buurt en zou voor € 650 verhuurd worden. Ze geven jou ook nog de volgende boodschap mee: “De buurman heeft slechte ervaringen gehad met verhuren aan allochtonen, wij willen dat niet”.	4	5	5	4	4	4	5	4	4	6	6	4	6	6	4	4	3	4	4	4	6	6	4	2	2	4	4	4	4	4	4	6	5	4	2	2	4	4	3	4	4	4	6	5
60	R_Q4fz4hX7Qj0XqIp	Meneer en Mevrouw Van den Berghe willen hun appartement verhuren via uw makelaarskantoor. Het appartement is gelegen in een Vlaamse, witte buurt en zou voor € 650 verhuurd worden. Ze geven jou ook nog de volgende boodschap mee: “We hebben slechte ervaringen gehad met allochtonen, en willen daarom niet aan allochtonen verhuren”.	6	7	6	7	6	3	6	6	2	6	7	7	7	7	7	6	1	7	6	1	7	7	7	1	1	3	7	2	2	7	6	7	6	7	1	2	2	7	1	6	7	2	5	7
60	R_1cXSEbfD8nPyRsh	Meneer en Mevrouw Van den Berghe willen hun appartement verhuren via uw makelaarskantoor. Het appartement is gelegen in een buurt met veel migranten en zou voor € 650 verhuurd worden. Ze geven jou ook nog de volgende boodschap mee: “We willen enkel rustige, propere huurders die geen overlast bezorgen”.	5	5	5	4	5	2	5	4	2	6	6	5	5	5	5	4	2	5	4	6	6	6	5	6	6	5	4	5	6	5	2	7	6	6	5	5	6	4	1	5	5	2	7	6
60	R_qPyJBi7Uj420dEJ	Meneer en Mevrouw Van den Berghe willen hun appartement verhuren via uw makelaarskantoor. Het appartement is gelegen in een Vlaamse, witte buurt en zou voor € 1050 verhuurd worden. Ze geven jou ook nog de volgende boodschap mee: “De buurman heeft slechte ervaringen gehad met verhuren aan allochtonen, wij willen dat niet”.	4	6	5	5	4	6	5	4	4	5	5	5	6	6	4	4	4	5	4	4	6	6	4	3	2	3	4	5	4	4	4	5	5	4	3	3	4	4	3	4	4	4	5	6
60	R_2ZWke8hYdZEOC6z	Meneer en Mevrouw Van den Berghe willen hun appartement verhuren via uw makelaarskantoor. Het appartement is gelegen in een buurt met veel migranten en zou voor € 1050 verhuurd worden. Ze geven jou ook nog de volgende boodschap mee: “We willen enkel rustige, propere huurders die geen overlast bezorgen”.	5	7	4	3	7	6	3	7	1	6	6	7	7	7	1	7	1	2	7	1	6	7	4	3	3	7	4	6	7	5	4	6	5	7	4	3	7	5	1	7	5	1	6	5
60	R_2COg99PgnimI031	Meneer en Mevrouw Van den Berghe willen hun appartement verhuren via uw makelaarskantoor. Het appartement is gelegen in een Vlaamse, witte buurt en zou voor € 1050 verhuurd worden. Ze geven jou ook nog de volgende boodschap mee: “We willen enkel rustige, propere huurders die geen overlast bezorgen”.	4	5	5	5	4	5	5	4	3	5	5	4	6	6	6	5	2	6	4	2	5	6	6	4	3	3	4	5	2	6	3	5	5	5	4	4	3	4	2	4	4	2	5	5
60	R_22VvXex4doJ1h0F	Meneer en Mevrouw Van den Berghe willen hun appartement verhuren via uw makelaarskantoor. Het appartement is gelegen in een Vlaamse, witte buurt en zou voor € 650 verhuurd worden. Ze geven jou ook nog de volgende boodschap mee: “We hebben slechte ervaringen gehad met allochtonen, en willen daarom niet aan allochtonen verhuren”.	5	5	6	5	5	6	5	6	3	3	6	7	5	6	6	6	1	5	6	2	2	6	3	2	3	4	3	3	3	4	5	3	3	4	3	4	4	4	2	3	3	4	5	3
60	R_10TwX7Vgj2xo5hN	Meneer en Mevrouw Van den Berghe willen hun appartement verhuren via uw makelaarskantoor. Het appartement is gelegen in een Vlaamse, witte buurt en zou voor € 650 verhuurd worden. Ze geven jou ook nog de volgende boodschap mee: “We willen enkel rustige, propere huurders die geen overlast bezorgen”.	5	5	5	5	4	6	6	4	3	5	5	6	6	6	5	5	1	6	4	2	5	6	4	3	2	4	3	5	4	4	5	5	2	5	4	3	4	4	3	4	4	4	7	3
60	R_0kvmZOklFYWpHjj	Meneer en Mevrouw Van den Berghe willen hun appartement verhuren via uw makelaarskantoor. Het appartement is gelegen in een buurt met veel migranten en zou voor € 650 verhuurd worden. Ze geven jou ook nog de volgende boodschap mee: “We willen enkel rustige, propere huurders die geen overlast bezorgen”.	4	3	4	4	5	6	4	5	2	5	6	6	6	6	5	5	1	5	5	2	5	6	4	4	5	7	6	6	7	6	4	5	6	7	6	5	7	6	1	7	6	4	3	7
60	R_wUiNMM1yp6ZAZhL	Meneer en Mevrouw Van den Berghe willen hun appartement verhuren via uw makelaarskantoor. Het appartement is gelegen in een buurt met veel migranten en zou voor € 650 verhuurd worden. Ze geven jou ook nog de volgende boodschap mee: “We willen het appartement snel verhuren, het is beetje bouwvallig en gelegen in een ruige buurt daarom is het zo goedkoop”.	5	4	5	4	5	6	5	5	3	4	5	6	5	4	5	5	3	5	5	3	5	5	5	4	4	5	4	6	5	5	3	5	5	5	5	4	4	6	3	4	5	3	6	5
60	R_1hPQACgKXUW9u8e	Meneer en Mevrouw Van den Berghe willen hun appartement verhuren via uw makelaarskantoor. Het appartement is gelegen in een Vlaamse, witte buurt en zou voor € 650 verhuurd worden. Ze geven jou ook nog de volgende boodschap mee: “We willen het appartement snel verhuren, het is beetje bouwvallig en gelegen in een ruige buurt daarom is het zo goedkoop”.	7	7	4	4	6	2	6	7	1	6	6	7	7	5	5	5	1	4	7	2	6	5	7	3	3	2	5	3	2	4	4	6	4	7	3	4	3	5	1	2	5	4	6	5
60	R_cHkoBhpHXwmZ7j3	Meneer en Mevrouw Van den Berghe willen hun appartement verhuren via uw makelaarskantoor. Het appartement is gelegen in een Vlaamse, witte buurt en zou voor € 1050 verhuurd worden. Ze geven jou ook nog de volgende boodschap mee: “We willen enkel rustige, propere huurders die geen overlast bezorgen”.	6	5	6	6	6	6	6	6	2	6	6	6	6	5	6	6	2	6	6	2	5	6	6	4	4	3	5	3	3	6	3	6	6	5	4	2	3	5	1	4	6	3	4	6
60	R_3PyGJ0YMCCreGfq	Meneer en Mevrouw Van den Berghe willen hun appartement verhuren via uw makelaarskantoor. Het appartement is gelegen in een buurt met veel migranten en zou voor € 650 verhuurd worden. Ze geven jou ook nog de volgende boodschap mee: “We hebben slechte ervaringen gehad met allochtonen, en willen daarom niet aan allochtonen verhuren”.	4	6	5	4	4	4	4	4	3	5	6	4	5	6	4	4	3	4	4	2	6	5	5	3	2	4	4	4	4	4	4	5	5	4	2	2	4	4	2	4	4	4	5	5
60	R_3nVKSPPCawVxmuI	Meneer en Mevrouw Van den Berghe willen hun appartement verhuren via uw makelaarskantoor. Het appartement is gelegen in een buurt met veel migranten en zou voor € 1050 verhuurd worden. Ze geven jou ook nog de volgende boodschap mee: “We hebben slechte ervaringen gehad met allochtonen, en willen daarom niet aan allochtonen verhuren”.	5	5	5	4	5	5	4	5	2	5	6	6	6	6	5	6	2	4	6	2	6	6	5	3	3	5	5	4	5	5	3	6	6	5	6	3	5	5	3	5	5	3	5	5
60	R_6XoP9ZhLLsKrz0t	Meneer en Mevrouw Van den Berghe willen hun appartement verhuren via uw makelaarskantoor. Het appartement is gelegen in een Vlaamse, witte buurt en zou voor € 1050 verhuurd worden. Ze geven jou ook nog de volgende boodschap mee: “De buurman heeft slechte ervaringen gehad met verhuren aan allochtonen, wij willen dat niet”.	4	5	5	5	4	4	5	4	4	5	5	4	6	5	5	4	2	5	4	4	4	5	4	3	3	3	4	3	4	5	2	6	6	4	3	3	3	4	2	3	5	5	5	5
60	R_2uxr9ccQgOqLXnf	Meneer en Mevrouw Van den Berghe willen hun appartement verhuren via uw makelaarskantoor. Het appartement is gelegen in een Vlaamse, witte buurt en zou voor € 1050 verhuurd worden. Ze geven jou ook nog de volgende boodschap mee: “We hebben slechte ervaringen gehad met allochtonen, en willen daarom niet aan allochtonen verhuren”.	5	5	5	4	4	3	4	5	3	5	5	5	7	4	4	6	3	4	6	3	3	7	4	2	2	3	4	3	2	4	6	4	4	2	1	2	4	3	2	1	4	6	4	3
60	R_2qmA2jj7naRuDJE	Meneer en Mevrouw Van den Berghe willen hun appartement verhuren via uw makelaarskantoor. Het appartement is gelegen in een Vlaamse, witte buurt en zou voor € 650 verhuurd worden. Ze geven jou ook nog de volgende boodschap mee: “De buurman heeft slechte ervaringen gehad met verhuren aan allochtonen, wij willen dat niet”.	5	6	6	6	6	3	5	6	1	6	6	7	6	6	6	6	2	7	5	1	2	6	6	2	2	6	5	3	3	4	3	6	3	6	2	2	2	5	1	2	6	2	5	4
60	R_3oUeAOIsIc1NIfz	Meneer en Mevrouw Van den Berghe willen hun appartement verhuren via uw makelaarskantoor. Het appartement is gelegen in een buurt met veel migranten en zou voor € 1050 verhuurd worden. Ze geven jou ook nog de volgende boodschap mee: “De buurman heeft slechte ervaringen gehad met verhuren aan allochtonen, wij willen dat niet”.	5	5	6	4	4	5	3	4	4	5	5	5	6	6	3	5	3	3	5	3	4	5	4	1	2	6	5	5	7	4	2	7	4	4	1	1	6	5	3	6	4	2	7	4
60	R_3IQPensQ50D83cG	Meneer en Mevrouw Van den Berghe willen hun appartement verhuren via uw makelaarskantoor. Het appartement is gelegen in een Vlaamse, witte buurt en zou voor € 1050 verhuurd worden. Ze geven jou ook nog de volgende boodschap mee: “We hebben slechte ervaringen gehad met allochtonen, en willen daarom niet aan allochtonen verhuren”.	6	5	5	6	4	6	6	4	2	7	6	6	7	6	6	6	2	6	6	2	5	6	6	2	3	5	5	5	4	6	4	6	6	6	3	1	4	5	2	4	6	2	6	6
60	R_1BPfnx5t0TUGE0l	Meneer en Mevrouw Van den Berghe willen hun appartement verhuren via uw makelaarskantoor.Het appartement is gelegen in een buurt met veel migranten en zou voor € 650 verhuurd worden. Ze geven jou ook nog de volgende boodschap mee: “De buurman heeft slechte ervaringen gehad met verhuren aan allochtonen, wij willen dat niet”.	3	6	6	5	6	5	2	6	2	6	6	6	7	6	2	7	1	2	6	5	7	2	3	3	2	5	4	3	5	4	4	7	6	7	5	6	2	3	1	3	3	2	6	2
60	R_ZrFaQWaohEW3SfL	Meneer en Mevrouw Van den Berghe willen hun appartement verhuren via uw makelaarskantoor. Het appartement is gelegen in een buurt met veel migranten en zou voor € 1050 verhuurd worden. Ze geven jou ook nog de volgende boodschap mee: “De buurman heeft slechte ervaringen gehad met verhuren aan allochtonen, wij willen dat niet”.	5	6	6	4	4	4	4	4	4	6	6	5	6	6	4	4	3	4	4	3	6	6	6	2	2	4	4	4	4	4	4	6	6	5	2	2	4	4	1	4	4	4	6	6
60	R_1DT1sD8AAG4UZBy	Meneer en Mevrouw Van den Berghe willen hun appartement verhuren via uw makelaarskantoor. Het appartement is gelegen in een Vlaamse, witte buurt en zou voor € 650 verhuurd worden. Ze geven jou ook nog de volgende boodschap mee: “We willen het appartement snel verhuren, het is beetje bouwvallig en gelegen in een ruige buurt daarom is het zo goedkoop”.	4	6	4	4	4	2	4	4	4	2	6	4	6	4	4	4	1	4	4	4	2	7	4	4	4	4	4	2	4	4	4	2	6	3	4	4	4	4	2	4	4	4	2	6
60	R_u4FHjPL3U6N4uGt	Meneer en Mevrouw Van den Berghe willen hun appartement verhuren via uw makelaarskantoor. Het appartement is gelegen in een Vlaamse, witte buurt en zou voor € 1050 verhuurd worden. Ze geven jou ook nog de volgende boodschap mee: “De buurman heeft slechte ervaringen gehad met verhuren aan allochtonen, wij willen dat niet”.	6	6	5	6	6	3	6	4	4	4	6	5	5	5	6	6	2	6	4	4	4	6	6	3	4	4	6	2	3	4	2	4	3	5	3	3	4	6	2	3	6	4	4	4
60	R_3JnhB9huenYRog9	Meneer en Mevrouw Van den Berghe willen hun appartement verhuren via uw makelaarskantoor.Het appartement is gelegen in een buurt met veel migranten en zou voor € 650 verhuurd worden. Ze geven jou ook nog de volgende boodschap mee: “De buurman heeft slechte ervaringen gehad met verhuren aan allochtonen, wij willen dat niet”.	7	7	7	4	4	1	4	4	1	2	7	7	7	7	4	4	1	4	4	1	2	7	7	1	1	4	4	1	4	4	4	2	7	7	2	1	7	4	1	4	4	3	2	7
60	R_SNp6bcapU8liG2d	Meneer en Mevrouw Van den Berghe willen hun appartement verhuren via uw makelaarskantoor. Het appartement is gelegen in een buurt met veel migranten en zou voor € 650 verhuurd worden. Ze geven jou ook nog de volgende boodschap mee: “We willen het appartement snel verhuren, het is beetje bouwvallig en gelegen in een ruige buurt daarom is het zo goedkoop”.	6	4	5	3	5	5	2	4	1	3	4	4	5	4	2	4	3	5	5	1	4	6	4	5	4	6	4	4	5	5	6	3	6	4	5	5	6	4	2	6	4	6	4	6
60	R_2EhgbJnt084AsCw	Meneer en Mevrouw Van den Berghe willen hun appartement verhuren via uw makelaarskantoor. Het appartement is gelegen in een Vlaamse, witte buurt en zou voor € 650 verhuurd worden. Ze geven jou ook nog de volgende boodschap mee: “De buurman heeft slechte ervaringen gehad met verhuren aan allochtonen, wij willen dat niet”.	4	5	4	4	4	3	6	4	3	7	5	5	6	5	4	5	3	5	4	3	4	6	3	2	2	2	4	5	2	4	5	4	3	6	2	1	2	4	3	2	4	3	4	6
60	R_2ANcIXJCdC8Bipd	Meneer en Mevrouw Van den Berghe willen hun appartement verhuren via uw makelaarskantoor. Het appartement is gelegen in een Vlaamse, witte buurt en zou voor € 1050 verhuurd worden. Ze geven jou ook nog de volgende boodschap mee: “We willen enkel rustige, propere huurders die geen overlast bezorgen”.	4	6	4	6	5	4	4	5	3	4	6	4	6	6	4	5	4	4	4	4	4	5	4	6	6	4	4	4	4	4	4	4	6	4	5	5	4	4	4	4	4	4	4	6
60	R_2WAU1XNikn4Vbfv	Meneer en Mevrouw Van den Berghe willen hun appartement verhuren via uw makelaarskantoor. Het appartement is gelegen in een buurt met veel migranten en zou voor € 1050 verhuurd worden. Ze geven jou ook nog de volgende boodschap mee: “We willen enkel rustige, propere huurders die geen overlast bezorgen”.	7	7	7	7	7	1	7	7	1	5	7	7	7	7	7	7	1	7	7	1	4	7	7	7	7	6	7	1	7	7	1	3	7	7	7	7	7	7	1	7	7	1	5	7
60	R_3plkMWc9jHfZyDn	Meneer en Mevrouw Van den Berghe willen hun appartement verhuren via uw makelaarskantoor. Het appartement is gelegen in een buurt met veel migranten en zou voor € 650 verhuurd worden. Ze geven jou ook nog de volgende boodschap mee: “We willen enkel rustige, propere huurders die geen overlast bezorgen”.	6	6	6	4	4	3	4	4	1	7	7	6	6	6	4	4	2	4	4	4	7	6	6	6	6	4	4	3	4	4	4	7	7	7	6	6	4	6	1	2	6	2	7	7
60	R_3R7XIQyMEdhHZxx	Meneer en Mevrouw Van den Berghe willen hun appartement verhuren via uw makelaarskantoor. Het appartement is gelegen in een buurt met veel migranten en zou voor € 650 verhuurd worden. Ze geven jou ook nog de volgende boodschap mee: “We hebben slechte ervaringen gehad met allochtonen, en willen daarom niet aan allochtonen verhuren”.	6	5	5	4	4	5	4	4	3	5	6	6	6	6	4	5	3	3	4	3	3	6	4	2	2	6	4	4	5	5	4	6	5	6	3	3	6	4	3	6	4	4	3	6
60	R_3s4avLZP2bhpSiM	Meneer en Mevrouw Van den Berghe willen hun appartement verhuren via uw makelaarskantoor. Het appartement is gelegen in een Vlaamse, witte buurt en zou voor € 650 verhuurd worden. Ze geven jou ook nog de volgende boodschap mee: “We willen enkel rustige, propere huurders die geen overlast bezorgen”.	6	6	3	5	5	2	6	5	4	6	5	5	5	6	6	6	3	5	5	3	3	5	5	4	3	4	6	5	3	4	3	3	3	5	5	5	5	5	3	4	6	3	3	6
60	R_1igvBPO44DrvoaA	Meneer en Mevrouw Van den Berghe willen hun appartement verhuren via uw makelaarskantoor. Het appartement is gelegen in een buurt met veel migranten en zou voor € 1050 verhuurd worden. Ze geven jou ook nog de volgende boodschap mee: “We hebben slechte ervaringen gehad met allochtonen, en willen daarom niet aan allochtonen verhuren”.	5	4	4	2	5	1	3	5	2	4	6	5	5	4	3	6	1	3	5	2	4	4	4	4	4	4	5	4	4	4	5	4	5	5	4	5	5	5	1	4	5	4	4	5
60	R_xDkb8sv5qdM9uZr	Meneer en Mevrouw Van den Berghe willen hun appartement verhuren via uw makelaarskantoor. Het appartement is gelegen in een Vlaamse, witte buurt en zou voor € 650 verhuurd worden. Ze geven jou ook nog de volgende boodschap mee: “We willen enkel rustige, propere huurders die geen overlast bezorgen”.	5	5	4	5	4	3	5	5	4	5	5	5	5	5	5	4	2	5	4	4	5	5	5	5	5	5	4	3	5	6	4	3	5	5	4	3	4	4	3	4	4	4	5	4
60	R_2dEjJ0T01jP5df1	Meneer en Mevrouw Van den Berghe willen hun appartement verhuren via uw makelaarskantoor. Het appartement is gelegen in een Vlaamse, witte buurt en zou voor € 1050 verhuurd worden. Ze geven jou ook nog de volgende boodschap mee: “We hebben slechte ervaringen gehad met allochtonen, en willen daarom niet aan allochtonen verhuren”.	6	6	5	6	4	2	4	4	3	5	6	6	6	5	5	5	2	5	5	2	6	6	6	1	1	3	5	2	2	5	3	5	6	6	1	1	4	6	1	4	5	2	5	6
60	R_1KwmJgPo9wcZFWN	Meneer en Mevrouw Van den Berghe willen hun appartement verhuren via uw makelaarskantoor. Het appartement is gelegen in een buurt met veel migranten en zou voor € 1050 verhuurd worden. Ze geven jou ook nog de volgende boodschap mee: “We willen enkel rustige, propere huurders die geen overlast bezorgen”.	4	5	5	3	4	6	6	5	4	2	5	5	6	6	3	5	2	3	5	3	4	6	4	4	5	5	4	6	5	4	4	5	4	4	5	5	5	4	3	5	4	3	3	5
60	R_2qftLgynJJfOlgA	Meneer en Mevrouw Van den Berghe willen hun appartement verhuren via uw makelaarskantoor. Het appartement is gelegen in een buurt met veel migranten en zou voor € 650 verhuurd worden. Ze geven jou ook nog de volgende boodschap mee: “We willen het appartement snel verhuren, het is beetje bouwvallig en gelegen in een ruige buurt daarom is het zo goedkoop”.	2	4	4	4	4	2	4	4	4	6	7	6	6	3	2	6	1	2	6	2	6	7	3	4	3	6	4	2	6	3	2	6	7	5	4	3	5	4	1	5	4	5	5	7
60	R_3ETfZZHZwfxGlsy	Meneer en Mevrouw Van den Berghe willen hun appartement verhuren via uw makelaarskantoor. Het appartement is gelegen in een buurt met veel migranten en zou voor € 650 verhuurd worden. Ze geven jou ook nog de volgende boodschap mee: “We willen enkel rustige, propere huurders die geen overlast bezorgen”.	5	3	5	4	4	4	4	4	3	7	5	5	5	5	4	5	2	4	4	3	7	5	3	4	4	6	4	4	4	4	3	7	3	4	5	5	6	4	3	5	4	3	7	5
60	R_1gFV105bb5cP0Ml	Meneer en Mevrouw Van den Berghe willen hun appartement verhuren via uw makelaarskantoor. Het appartement is gelegen in een Vlaamse, witte buurt en zou voor € 650 verhuurd worden. Ze geven jou ook nog de volgende boodschap mee: “De buurman heeft slechte ervaringen gehad met verhuren aan allochtonen, wij willen dat niet”.	4	7	7	7	6	1	7	4	4	7	7	4	7	7	7	4	1	7	4	4	7	7	4	1	1	1	4	2	2	4	4	7	1	4	1	1	1	6	1	1	4	3	7	3
60	R_3fHnRh7eTNHz4wH	Meneer en Mevrouw Van den Berghe willen hun appartement verhuren via uw makelaarskantoor. Het appartement is gelegen in een buurt met veel migranten en zou voor € 1050 verhuurd worden. Ze geven jou ook nog de volgende boodschap mee: “We hebben slechte ervaringen gehad met allochtonen, en willen daarom niet aan allochtonen verhuren”.	4	5	5	4	4	6	4	4	4	4	3	5	6	6	4	4	2	4	4	4	3	7	4	2	3	5	4	7	5	4	4	4	3	4	3	3	5	4	2	5	4	4	4	7
60	R_Wvp8tqt53B8Ove1	Meneer en Mevrouw Van den Berghe willen hun appartement verhuren via uw makelaarskantoor. Het appartement is gelegen in een buurt met veel migranten en zou voor € 1050 verhuurd worden. Ze geven jou ook nog de volgende boodschap mee: “De buurman heeft slechte ervaringen gehad met verhuren aan allochtonen, wij willen dat niet”.	6	5	5	4	5	5	4	4	2	5	6	5	6	6	4	5	2	4	5	6	5	7	6	4	4	4	4	6	4	4	3	5	6	6	5	4	4	6	2	4	4	2	5	7
60	R_3nIrlVVeseSXbto	Meneer en Mevrouw Van den Berghe willen hun appartement verhuren via uw makelaarskantoor. Het appartement is gelegen in een Vlaamse, witte buurt en zou voor € 1050 verhuurd worden. Ze geven jou ook nog de volgende boodschap mee: “De buurman heeft slechte ervaringen gehad met verhuren aan allochtonen, wij willen dat niet”.	4	4	4	5	5	5	5	4	4	4	5	4	6	4	3	4	1	3	4	4	4	4	5	4	4	3	4	5	3	4	4	4	5	5	4	4	2	4	1	3	4	4	4	5
60	R_2udsHul8BUxRevf	Meneer en Mevrouw Van den Berghe willen hun appartement verhuren via uw makelaarskantoor.Het appartement is gelegen in een buurt met veel migranten en zou voor € 650 verhuurd worden. Ze geven jou ook nog de volgende boodschap mee: “De buurman heeft slechte ervaringen gehad met verhuren aan allochtonen, wij willen dat niet”.	4	5	4	6	5	4	6	6	5	5	5	5	5	4	4	5	3	4	4	3	5	5	5	5	5	6	5	4	6	5	4	5	5	5	5	5	5	5	3	6	5	3	5	5
60	R_xFoTVvNDDqq4tDb	Meneer en Mevrouw Van den Berghe willen hun appartement verhuren via uw makelaarskantoor. Het appartement is gelegen in een buurt met veel migranten en zou voor € 650 verhuurd worden. Ze geven jou ook nog de volgende boodschap mee: “We willen het appartement snel verhuren, het is beetje bouwvallig en gelegen in een ruige buurt daarom is het zo goedkoop”.	6	4	4	4	4	5	4	4	4	5	5	6	4	4	4	4	2	4	4	4	5	6	4	4	4	4	4	5	4	4	4	5	5	6	4	4	4	6	3	4	2	4	5	6
60	R_3HS0AtvTsr52Hm4	Meneer en Mevrouw Van den Berghe willen hun appartement verhuren via uw makelaarskantoor. Het appartement is gelegen in een Vlaamse, witte buurt en zou voor € 1050 verhuurd worden. Ze geven jou ook nog de volgende boodschap mee: “We willen enkel rustige, propere huurders die geen overlast bezorgen”.	5	6	6	4	5	2	4	4	2	6	5	7	6	5	4	6	1	6	6	6	6	7	5	2	5	2	5	2	1	5	4	6	5	6	4	6	2	6	1	3	5	1	5	6
60	R_3iPYkOcRRkOFo5q	Meneer en Mevrouw Van den Berghe willen hun appartement verhuren via uw makelaarskantoor. Het appartement is gelegen in een buurt met veel migranten en zou voor € 650 verhuurd worden. Ze geven jou ook nog de volgende boodschap mee: “We hebben slechte ervaringen gehad met allochtonen, en willen daarom niet aan allochtonen verhuren”.	3	7	6	3	4	2	2	4	2	7	7	6	7	6	4	4	1	3	4	1	7	7	6	1	1	5	4	2	5	4	4	7	7	6	1	2	5	4	1	5	4	4	7	7
60	R_1KfM5BuwMvoVb0L	Meneer en Mevrouw Van den Berghe willen hun appartement verhuren via uw makelaarskantoor. Het appartement is gelegen in een buurt met veel migranten en zou voor € 650 verhuurd worden. Ze geven jou ook nog de volgende boodschap mee: “We willen enkel rustige, propere huurders die geen overlast bezorgen”.	6	7	7	3	4	6	3	6	3	5	7	6	7	7	2	5	7	3	6	4	5	7	5	3	4	7	4	7	7	4	5	5	6	6	5	5	6	5	3	6	6	4	6	7
60	R_1ZFR2aMBMqfgjip	Meneer en Mevrouw Van den Berghe willen hun appartement verhuren via uw makelaarskantoor. Het appartement is gelegen in een Vlaamse, witte buurt en zou voor € 1050 verhuurd worden. Ze geven jou ook nog de volgende boodschap mee: “We hebben slechte ervaringen gehad met allochtonen, en willen daarom niet aan allochtonen verhuren”.	6	6	6	6	6	3	6	6	2	3	6	6	7	7	7	6	1	6	6	1	2	6	5	2	1	6	6	2	6	6	1	3	5	6	3	1	5	6	1	5	6	2	2	6
60	R_2dfEa5ONSbp93kR	Meneer en Mevrouw Van den Berghe willen hun appartement verhuren via uw makelaarskantoor. Het appartement is gelegen in een buurt met veel migranten en zou voor € 1050 verhuurd worden. Ze geven jou ook nog de volgende boodschap mee: “We hebben slechte ervaringen gehad met allochtonen, en willen daarom niet aan allochtonen verhuren”.	3	3	6	5	5	5	5	5	2	5	3	6	6	6	5	5	2	4	5	3	5	6	3	5	2	5	5	5	6	5	3	5	4	6	3	2	6	6	3	6	4	4	7	5
60	R_3nNnrXijccYAMIq	Meneer en Mevrouw Van den Berghe willen hun appartement verhuren via uw makelaarskantoor. Het appartement is gelegen in een buurt met veel migranten en zou voor € 1050 verhuurd worden. Ze geven jou ook nog de volgende boodschap mee: “We willen enkel rustige, propere huurders die geen overlast bezorgen”.	5	4	5	4	4	5	4	5	2	7	4	6	6	6	4	6	2	4	6	2	6	5	4	3	4	4	5	6	5	5	2	6	3	5	4	4	5	5	2	5	5	3	6	6
60	R_1eDbsk4PCHwUiar	Meneer en Mevrouw Van den Berghe willen hun appartement verhuren via uw makelaarskantoor. Het appartement is gelegen in een Vlaamse, witte buurt en zou voor € 650 verhuurd worden. Ze geven jou ook nog de volgende boodschap mee: “We hebben slechte ervaringen gehad met allochtonen, en willen daarom niet aan allochtonen verhuren”.	6	4	4	6	3	5	6	5	4	7	5	6	6	6	6	5	1	6	6	4	7	6	5	1	1	3	3	5	2	4	4	7	3	5	1	1	3	4	2	3	4	4	7	3
60	R_UF6N6cmPqmW9gn7	Meneer en Mevrouw Van den Berghe willen hun appartement verhuren via uw makelaarskantoor. Het appartement is gelegen in een Vlaamse, witte buurt en zou voor € 650 verhuurd worden. Ze geven jou ook nog de volgende boodschap mee: “We willen het appartement snel verhuren, het is beetje bouwvallig en gelegen in een ruige buurt daarom is het zo goedkoop”.	7	4	6	3	7	1	3	7	1	4	6	6	7	6	3	7	2	4	7	2	5	6	6	6	6	3	6	3	2	6	2	4	6	6	6	6	2	6	1	2	7	3	4	6
60	R_qz4T8r3YPtNByAF	Meneer en Mevrouw Van den Berghe willen hun appartement verhuren via uw makelaarskantoor. Het appartement is gelegen in een Vlaamse, witte buurt en zou voor € 650 verhuurd worden. Ze geven jou ook nog de volgende boodschap mee: “We willen enkel rustige, propere huurders die geen overlast bezorgen”.	4	4	4	4	4	5	4	4	4	7	4	4	4	4	4	4	1	4	4	4	5	4	4	4	4	4	4	4	4	4	4	5	4	4	4	4	4	4	1	4	4	4	5	4
60	R_10N8fv7SE7Vu1Kp	Meneer en Mevrouw Van den Berghe willen hun appartement verhuren via uw makelaarskantoor. Het appartement is gelegen in een buurt met veel migranten en zou voor € 1050 verhuurd worden. Ze geven jou ook nog de volgende boodschap mee: “De buurman heeft slechte ervaringen gehad met verhuren aan allochtonen, wij willen dat niet”.	6	5	6	4	4	4	4	4	2	7	6	6	5	6	4	4	3	4	4	4	7	6	5	3	3	4	4	5	4	4	4	7	5	5	3	3	4	4	3	4	4	4	7	5
60	R_30qnTILvb67CsKN	Meneer en Mevrouw Van den Berghe willen hun appartement verhuren via uw makelaarskantoor.Het appartement is gelegen in een buurt met veel migranten en zou voor € 650 verhuurd worden. Ze geven jou ook nog de volgende boodschap mee: “De buurman heeft slechte ervaringen gehad met verhuren aan allochtonen, wij willen dat niet”.	6	6	4	4	5	1	4	5	4	7	6	7	6	4	4	6	1	4	6	4	6	6	4	2	3	6	4	2	6	6	4	7	6	6	2	2	6	4	1	6	4	4	7	6
60	R_1OkviLKpdfuMA54	Meneer en Mevrouw Van den Berghe willen hun appartement verhuren via uw makelaarskantoor. Het appartement is gelegen in een Vlaamse, witte buurt en zou voor € 1050 verhuurd worden. Ze geven jou ook nog de volgende boodschap mee: “De buurman heeft slechte ervaringen gehad met verhuren aan allochtonen, wij willen dat niet”.	4	5	5	4	4	6	4	4	4	7	5	4	6	6	4	4	1	4	4	4	7	6	4	3	2	4	4	5	3	4	4	7	4	4	3	2	4	4	1	4	4	4	7	4
60	R_2zuwHtfbyAKlgCU	Meneer en Mevrouw Van den Berghe willen hun appartement verhuren via uw makelaarskantoor. Het appartement is gelegen in een Vlaamse, witte buurt en zou voor € 1050 verhuurd worden. Ze geven jou ook nog de volgende boodschap mee: “We willen enkel rustige, propere huurders die geen overlast bezorgen”.	2	3	4	4	4	5	4	4	4	5	3	4	4	4	5	4	4	5	4	4	4	4	4	4	3	3	4	5	4	4	5	5	4	5	4	4	3	4	5	3	4	4	4	4
60	R_2dgprVs6fQrNVfs	Meneer en Mevrouw Van den Berghe willen hun appartement verhuren via uw makelaarskantoor. Het appartement is gelegen in een Vlaamse, witte buurt en zou voor € 1050 verhuurd worden. Ze geven jou ook nog de volgende boodschap mee: “We hebben slechte ervaringen gehad met allochtonen, en willen daarom niet aan allochtonen verhuren”.	5	5	5	5	4	4	6	4	4	4	7	4	6	5	6	4	1	6	6	5	4	7	4	1	2	3	4	5	2	4	4	5	1	2	2	2	5	4	1	3	4	4	4	1
60	R_1prl27GJnACzx0a	Meneer en Mevrouw Van den Berghe willen hun appartement verhuren via uw makelaarskantoor. Het appartement is gelegen in een buurt met veel migranten en zou voor € 1050 verhuurd worden. Ze geven jou ook nog de volgende boodschap mee: “We hebben slechte ervaringen gehad met allochtonen, en willen daarom niet aan allochtonen verhuren”.	4	3	2	2	5	2	4	5	2	6	2	7	7	7	4	6	1	4	6	1	4	6	4	1	1	5	5	6	5	4	2	6	2	4	2	2	5	6	2	5	6	2	5	3
60	R_3Ra4LMilBYBP4hC	Meneer en Mevrouw Van den Berghe willen hun appartement verhuren via uw makelaarskantoor. Het appartement is gelegen in een buurt met veel migranten en zou voor € 650 verhuurd worden. Ze geven jou ook nog de volgende boodschap mee: “We willen enkel rustige, propere huurders die geen overlast bezorgen”.	6	6	6	4	6	1	4	6	1	4	7	7	7	7	4	6	1	4	6	1	4	7	7	5	6	4	6	1	4	6	1	4	7	6	6	6	4	6	1	4	7	1	4	7
60	R_1mDUytkyGJLEcMd	Meneer en Mevrouw Van den Berghe willen hun appartement verhuren via uw makelaarskantoor. Het appartement is gelegen in een Vlaamse, witte buurt en zou voor € 650 verhuurd worden. Ze geven jou ook nog de volgende boodschap mee: “We willen enkel rustige, propere huurders die geen overlast bezorgen”.	6	4	4	5	4	4	4	4	4	7	7	6	4	4	5	4	2	4	4	4	7	7	6	4	4	4	4	3	4	4	4	7	7	6	4	4	4	4	3	4	4	4	7	7
60	R_2BeXUS1nS2jmHMq	Meneer en Mevrouw Van den Berghe willen hun appartement verhuren via uw makelaarskantoor. Het appartement is gelegen in een buurt met veel migranten en zou voor € 1050 verhuurd worden. Ze geven jou ook nog de volgende boodschap mee: “We willen enkel rustige, propere huurders die geen overlast bezorgen”.	4	5	5	4	4	4	4	4	5	3	5	4	5	4	4	4	2	4	4	2	4	5	4	3	3	4	4	4	4	4	4	5	4	4	3	3	4	4	4	4	4	4	5	3
60	R_1gUOppQLc3FjRTu	Meneer en Mevrouw Van den Berghe willen hun appartement verhuren via uw makelaarskantoor. Het appartement is gelegen in een buurt met veel migranten en zou voor € 650 verhuurd worden. Ze geven jou ook nog de volgende boodschap mee: “We willen het appartement snel verhuren, het is beetje bouwvallig en gelegen in een ruige buurt daarom is het zo goedkoop”.	3	4	4	4	4	4	3	4	4	6	5	4	4	4	4	4	4	4	4	4	5	5	4	4	4	4	4	3	3	4	4	6	5	4	4	4	4	4	2	4	4	4	5	5
60	R_5dS6NGJyZGunowF	Meneer en Mevrouw Van den Berghe willen hun appartement verhuren via uw makelaarskantoor. Het appartement is gelegen in een Vlaamse, witte buurt en zou voor € 650 verhuurd worden. Ze geven jou ook nog de volgende boodschap mee: “De buurman heeft slechte ervaringen gehad met verhuren aan allochtonen, wij willen dat niet”.	6	7	6	6	6	3	6	6	2	2	7	6	7	6	7	7	1	6	6	2	2	6	5	3	3	4	5	2	4	6	4	4	5	5	3	3	4	5	2	4	5	4	4	6
60	R_ZknSyTJyxDaPW0x	Meneer en Mevrouw Van den Berghe willen hun appartement verhuren via uw makelaarskantoor. Het appartement is gelegen in een buurt met veel migranten en zou voor € 1050 verhuurd worden. Ze geven jou ook nog de volgende boodschap mee: “De buurman heeft slechte ervaringen gehad met verhuren aan allochtonen, wij willen dat niet”.	7	5	5	4	7	3	4	7	4	6	7	7	5	5	4	7	1	3	7	3	6	7	7	3	3	7	6	3	7	6	4	7	7	7	3	3	7	7	1	7	7	4	6	7
60	R_1Lj52mNKRtrUeDi	Meneer en Mevrouw Van den Berghe willen hun appartement verhuren via uw makelaarskantoor. Het appartement is gelegen in een Vlaamse, witte buurt en zou voor € 1050 verhuurd worden. Ze geven jou ook nog de volgende boodschap mee: “De buurman heeft slechte ervaringen gehad met verhuren aan allochtonen, wij willen dat niet”.	6	6	6	6	6	1	6	6	1	7	6	6	7	6	7	7	1	7	7	1	7	7	6	5	4	6	5	2	5	6	4	5	6	6	3	1	4	5	5	4	3	5	6	6
60	R_20OpVaDxtgUGk1o	Meneer en Mevrouw Van den Berghe willen hun appartement verhuren via uw makelaarskantoor. Het appartement is gelegen in een Vlaamse, witte buurt en zou voor € 650 verhuurd worden. Ze geven jou ook nog de volgende boodschap mee: “We willen het appartement snel verhuren, het is beetje bouwvallig en gelegen in een ruige buurt daarom is het zo goedkoop”.	4	5	5	5	4	3	5	4	3	6	6	4	5	5	5	4	2	5	4	3	6	6	5	4	3	4	4	3	4	4	3	6	6	4	4	3	3	4	2	3	4	4	5	6
60	R_W9uv6VLCkQOfYul	Meneer en Mevrouw Van den Berghe willen hun appartement verhuren via uw makelaarskantoor. Het appartement is gelegen in een Vlaamse, witte buurt en zou voor € 1050 verhuurd worden. Ze geven jou ook nog de volgende boodschap mee: “De buurman heeft slechte ervaringen gehad met verhuren aan allochtonen, wij willen dat niet”.	3	4	3	6	6	1	6	4	2	7	7	6	6	6	4	6	1	4	6	2	7	7	6	2	2	4	6	7	4	6	4	7	2	6	2	2	6	6	3	4	4	4	7	6
60	R_2y8x44KAordOCfF	Meneer en Mevrouw Van den Berghe willen hun appartement verhuren via uw makelaarskantoor. Het appartement is gelegen in een Vlaamse, witte buurt en zou voor € 650 verhuurd worden. Ze geven jou ook nog de volgende boodschap mee: “De buurman heeft slechte ervaringen gehad met verhuren aan allochtonen, wij willen dat niet”.	4	5	4	5	4	5	5	4	3	4	3	6	7	6	5	5	3	5	5	2	4	5	4	2	3	3	4	5	3	4	3	4	3	5	2	1	3	5	2	3	4	3	4	3
60	R_qDTBrEeObai753X	Meneer en Mevrouw Van den Berghe willen hun appartement verhuren via uw makelaarskantoor. Het appartement is gelegen in een buurt met veel migranten en zou voor € 1050 verhuurd worden. Ze geven jou ook nog de volgende boodschap mee: “De buurman heeft slechte ervaringen gehad met verhuren aan allochtonen, wij willen dat niet”.	4	5	4	4	4	6	4	4	3	6	4	4	6	6	4	4	1	4	4	2	4	6	4	2	2	5	3	2	5	4	6	4	3	4	3	3	5	4	2	5	4	5	5	4
60	R_2U3Kcsm4YtNCOsF	Meneer en Mevrouw Van den Berghe willen hun appartement verhuren via uw makelaarskantoor. Het appartement is gelegen in een Vlaamse, witte buurt en zou voor € 1050 verhuurd worden. Ze geven jou ook nog de volgende boodschap mee: “We hebben slechte ervaringen gehad met allochtonen, en willen daarom niet aan allochtonen verhuren”.	4	6	4	4	4	5	4	4	2	6	4	4	4	4	6	4	1	6	5	2	3	4	7	5	4	5	7	1	7	6	2	4	6	7	5	4	6	7	1	7	6	1	2	6
60	R_2AHb0ZaeV8Os6eC	Meneer en Mevrouw Van den Berghe willen hun appartement verhuren via uw makelaarskantoor. Het appartement is gelegen in een Vlaamse, witte buurt en zou voor € 650 verhuurd worden. Ze geven jou ook nog de volgende boodschap mee: “We willen enkel rustige, propere huurders die geen overlast bezorgen”.	4	4	6	5	4	2	5	4	4	7	6	4	5	5	5	4	1	5	4	4	7	6	4	4	4	3	4	2	3	4	4	7	6	4	4	4	3	4	1	3	4	4	7	6
60	R_C7cT19YeElmnWTL	Meneer en Mevrouw Van den Berghe willen hun appartement verhuren via uw makelaarskantoor. Het appartement is gelegen in een buurt met veel migranten en zou voor € 650 verhuurd worden. Ze geven jou ook nog de volgende boodschap mee: “We hebben slechte ervaringen gehad met allochtonen, en willen daarom niet aan allochtonen verhuren”.	4	5	5	4	4	5	4	4	5	5	5	3	5	6	4	4	4	5	4	5	6	6	4	2	2	4	4	5	4	3	5	5	3	3	2	2	4	4	3	4	4	5	6	5
60	R_1o1mSFtq5o5aMah	Meneer en Mevrouw Van den Berghe willen hun appartement verhuren via uw makelaarskantoor. Het appartement is gelegen in een Vlaamse, witte buurt en zou voor € 1050 verhuurd worden. Ze geven jou ook nog de volgende boodschap mee: “We willen enkel rustige, propere huurders die geen overlast bezorgen”.	4	4	4	4	4	4	4	4	4	4	4	4	4	4	4	4	4	4	4	4	4	4	4	4	4	4	4	4	4	4	4	4	4	4	4	4	4	4	4	4	4	4	4	4
60	R_AsrFCIi330GHtmx	Meneer en Mevrouw Van den Berghe willen hun appartement verhuren via uw makelaarskantoor. Het appartement is gelegen in een buurt met veel migranten en zou voor € 1050 verhuurd worden. Ze geven jou ook nog de volgende boodschap mee: “We willen enkel rustige, propere huurders die geen overlast bezorgen”.	7	6	6	4	4	5	4	4	4	7	7	7	5	5	4	4	3	4	4	3	7	7	7	5	4	4	4	5	4	4	3	7	7	7	5	4	4	4	3	4	4	3	7	7
60	R_z1MbUed7bfVRqbn	Meneer en Mevrouw Van den Berghe willen hun appartement verhuren via uw makelaarskantoor. Het appartement is gelegen in een Vlaamse, witte buurt en zou voor € 650 verhuurd worden. Ze geven jou ook nog de volgende boodschap mee: “We hebben slechte ervaringen gehad met allochtonen, en willen daarom niet aan allochtonen verhuren”.	6	4	6	4	4	2	5	4	1	6	5	6	5	5	4	4	2	6	4	1	7	6	7	3	3	3	7	2	3	4	1	7	3	6	3	3	3	4	2	3	4	4	6	3
60	R_12il4jgkmyaOnYf	Meneer en Mevrouw Van den Berghe willen hun appartement verhuren via uw makelaarskantoor.Het appartement is gelegen in een buurt met veel migranten en zou voor € 650 verhuurd worden. Ze geven jou ook nog de volgende boodschap mee: “De buurman heeft slechte ervaringen gehad met verhuren aan allochtonen, wij willen dat niet”.	4	6	6	4	4	4	3	4	4	4	5	5	7	7	4	4	1	3	4	4	4	5	6	2	2	2	7	1	7	4	1	4	5	4	3	3	5	4	1	6	4	4	4	5
60	R_417C3hf6o4YCt3P	Meneer en Mevrouw Van den Berghe willen hun appartement verhuren via uw makelaarskantoor. Het appartement is gelegen in een buurt met veel migranten en zou voor € 650 verhuurd worden. Ze geven jou ook nog de volgende boodschap mee: “We willen enkel rustige, propere huurders die geen overlast bezorgen”.	6	6	6	4	4	3	4	4	4	7	5	4	6	6	4	4	2	3	4	4	4	7	4	3	2	5	4	3	6	4	4	5	3	4	4	4	5	4	1	6	4	4	5	4
60	R_3Kuo3CGRjYqI8Vs	Meneer en Mevrouw Van den Berghe willen hun appartement verhuren via uw makelaarskantoor. Het appartement is gelegen in een Vlaamse, witte buurt en zou voor € 1050 verhuurd worden. Ze geven jou ook nog de volgende boodschap mee: “We willen enkel rustige, propere huurders die geen overlast bezorgen”.	4	4	5	4	5	7	6	5	3	7	1	6	6	6	5	5	2	6	5	2	7	7	2	3	3	4	2	7	4	4	5	4	4	5	3	5	5	5	3	4	5	4	7	6
60	R_2bQuODf9baozV7s	Meneer en Mevrouw Van den Berghe willen hun appartement verhuren via uw makelaarskantoor. Het appartement is gelegen in een Vlaamse, witte buurt en zou voor € 650 verhuurd worden. Ze geven jou ook nog de volgende boodschap mee: “We willen het appartement snel verhuren, het is beetje bouwvallig en gelegen in een ruige buurt daarom is het zo goedkoop”.	3	3	4	3	4	6	5	4	4	6	4	4	5	4	2	6	3	4	5	4	6	4	4	4	4	4	4	6	4	3	5	7	4	4	4	4	4	4	3	4	5	4	7	4
60	R_2OVbFeevLyIJiSI	Meneer en Mevrouw Van den Berghe willen hun appartement verhuren via uw makelaarskantoor. Het appartement is gelegen in een buurt met veel migranten en zou voor € 1050 verhuurd worden. Ze geven jou ook nog de volgende boodschap mee: “We hebben slechte ervaringen gehad met allochtonen, en willen daarom niet aan allochtonen verhuren”.	6	5	4	4	4	3	4	4	3	6	6	6	5	4	5	4	2	4	3	4	6	7	5	2	1	5	4	3	5	4	3	6	2	5	2	1	5	4	2	5	4	3	6	6
60	R_3G23cRMFmwDUAd7	Meneer en Mevrouw Van den Berghe willen hun appartement verhuren via uw makelaarskantoor. Het appartement is gelegen in een Vlaamse, witte buurt en zou voor € 650 verhuurd worden. Ze geven jou ook nog de volgende boodschap mee: “We hebben slechte ervaringen gehad met allochtonen, en willen daarom niet aan allochtonen verhuren”.	4	6	6	4	4	5	4	4	4	5	6	4	6	6	4	4	2	4	4	4	5	6	4	3	4	4	4	2	4	6	4	5	5	4	5	4	4	4	2	4	6	2	6	6
60	R_D18NlEEyBgoaS0F	Meneer en Mevrouw Van den Berghe willen hun appartement verhuren via uw makelaarskantoor. Het appartement is gelegen in een Vlaamse, witte buurt en zou voor € 650 verhuurd worden. Ze geven jou ook nog de volgende boodschap mee: “We hebben slechte ervaringen gehad met allochtonen, en willen daarom niet aan allochtonen verhuren”.	4	6	6	5	4	3	5	5	4	7	5	6	6	7	5	4	2	6	4	4	5	6	4	2	2	4	4	5	4	4	4	5	3	4	2	2	4	4	1	4	4	3	6	2
60	R_1Fhs2wJ652tFNZF	Meneer en Mevrouw Van den Berghe willen hun appartement verhuren via uw makelaarskantoor. Het appartement is gelegen in een Vlaamse, witte buurt en zou voor € 1050 verhuurd worden. Ze geven jou ook nog de volgende boodschap mee: “We hebben slechte ervaringen gehad met allochtonen, en willen daarom niet aan allochtonen verhuren”.	6	5	6	5	5	6	5	4	2	4	6	7	7	6	6	5	1	6	6	2	5	7	3	2	1	2	4	6	2	4	5	4	3	3	3	3	3	3	1	3	4	3	4	3
60	R_Q9Z5QgfyZ12M9mV	Meneer en Mevrouw Van den Berghe willen hun appartement verhuren via uw makelaarskantoor. Het appartement is gelegen in een Vlaamse, witte buurt en zou voor € 650 verhuurd worden. Ze geven jou ook nog de volgende boodschap mee: “We willen het appartement snel verhuren, het is beetje bouwvallig en gelegen in een ruige buurt daarom is het zo goedkoop”.	5	4	4	4	4	5	4	5	4	7	5	6	6	4	3	4	2	3	6	4	7	6	4	5	4	3	4	5	3	5	4	7	4	4	5	4	3	4	3	3	4	4	7	3
60	R_264n7iukJgEG4ys	Meneer en Mevrouw Van den Berghe willen hun appartement verhuren via uw makelaarskantoor. Het appartement is gelegen in een buurt met veel migranten en zou voor € 650 verhuurd worden. Ze geven jou ook nog de volgende boodschap mee: “We willen het appartement snel verhuren, het is beetje bouwvallig en gelegen in een ruige buurt daarom is het zo goedkoop”.	6	4	4	3	4	4	4	4	4	7	7	7	5	4	4	4	3	4	4	4	7	7	6	4	4	4	4	4	4	4	3	7	7	7	4	4	4	4	3	4	4	4	7	7
60	R_3papfMD9T0MzE7A	Meneer en Mevrouw Van den Berghe willen hun appartement verhuren via uw makelaarskantoor. Het appartement is gelegen in een Vlaamse, witte buurt en zou voor € 650 verhuurd worden. Ze geven jou ook nog de volgende boodschap mee: “We willen enkel rustige, propere huurders die geen overlast bezorgen”.	5	6	7	6	6	2	6	6	6	3	7	6	6	6	6	6	1	6	5	2	5	7	6	5	6	5	6	3	5	5	4	3	6	6	5	6	5	6	2	6	6	4	5	6
60	R_1gM822McaFdcg95	Meneer en Mevrouw Van den Berghe willen hun appartement verhuren via uw makelaarskantoor. Het appartement is gelegen in een Vlaamse, witte buurt en zou voor € 650 verhuurd worden. Ze geven jou ook nog de volgende boodschap mee: “We hebben slechte ervaringen gehad met allochtonen, en willen daarom niet aan allochtonen verhuren”.	5	5	6	6	4	4	6	5	3	3	6	7	7	6	6	6	1	6	5	1	3	7	3	2	2	2	4	4	2	4	4	5	1	4	2	2	3	4	1	3	4	4	2	3
60	R_1GWi0KHsw2oydzb	Meneer en Mevrouw Van den Berghe willen hun appartement verhuren via uw makelaarskantoor. Het appartement is gelegen in een buurt met veel migranten en zou voor € 1050 verhuurd worden. Ze geven jou ook nog de volgende boodschap mee: “We willen enkel rustige, propere huurders die geen overlast bezorgen”.	4	4	4	4	3	5	4	4	4	6	5	4	5	5	4	4	3	4	4	3	5	5	4	4	4	5	4	5	5	3	4	4	5	4	4	4	5	5	3	5	4	4	6	5
60	R_3KCLU1xxlgu0hOa	Meneer en Mevrouw Van den Berghe willen hun appartement verhuren via uw makelaarskantoor.Het appartement is gelegen in een buurt met veel migranten en zou voor € 650 verhuurd worden. Ze geven jou ook nog de volgende boodschap mee: “De buurman heeft slechte ervaringen gehad met verhuren aan allochtonen, wij willen dat niet”.	5	4	5	4	3	6	5	4	2	5	4	5	5	5	4	5	2	4	5	2	5	5	4	2	2	5	4	5	6	4	5	5	2	4	2	2	5	5	2	5	4	3	5	3
60	R_3QFOmLT2bSKaEGO	Meneer en Mevrouw Van den Berghe willen hun appartement verhuren via uw makelaarskantoor. Het appartement is gelegen in een buurt met veel migranten en zou voor € 650 verhuurd worden. Ze geven jou ook nog de volgende boodschap mee: “We hebben slechte ervaringen gehad met allochtonen, en willen daarom niet aan allochtonen verhuren”.	4	6	4	4	4	5	4	4	4	5	5	5	5	4	4	4	1	7	4	4	5	5	4	1	2	4	4	6	4	4	4	5	2	5	2	1	4	4	1	4	4	4	6	2
60	R_2VsHhSyWCJ4xSk0	Meneer en Mevrouw Van den Berghe willen hun appartement verhuren via uw makelaarskantoor. Het appartement is gelegen in een Vlaamse, witte buurt en zou voor € 1050 verhuurd worden. Ze geven jou ook nog de volgende boodschap mee: “We hebben slechte ervaringen gehad met allochtonen, en willen daarom niet aan allochtonen verhuren”.	6	4	4	6	6	7	5	6	1	6	4	7	7	7	7	7	1	7	7	1	1	7	4	1	1	1	4	5	1	4	4	6	3	4	1	1	1	4	4	1	4	5	5	3
60	R_sMdEE6fb5pxs0vv	Meneer en Mevrouw Van den Berghe willen hun appartement verhuren via uw makelaarskantoor. Het appartement is gelegen in een buurt met veel migranten en zou voor € 650 verhuurd worden. Ze geven jou ook nog de volgende boodschap mee: “We willen het appartement snel verhuren, het is beetje bouwvallig en gelegen in een ruige buurt daarom is het zo goedkoop”.	6	6	2	2	4	2	3	4	4	2	3	4	6	4	2	4	1	2	4	4	6	1	4	5	5	5	4	3	5	4	4	5	5	4	5	4	5	4	1	5	4	4	6	5
60	R_AdQOFbT94oebaWR	Meneer en Mevrouw Van den Berghe willen hun appartement verhuren via uw makelaarskantoor. Het appartement is gelegen in een Vlaamse, witte buurt en zou voor € 1050 verhuurd worden. Ze geven jou ook nog de volgende boodschap mee: “De buurman heeft slechte ervaringen gehad met verhuren aan allochtonen, wij willen dat niet”.	4	3	4	4	4	2	4	4	3	3	6	6	6	6	5	4	2	4	4	6	3	6	6	2	2	4	4	3	4	4	4	3	5	6	2	2	3	4	2	4	4	4	3	5
60	R_1jdr3hox4qHI7zt	Meneer en Mevrouw Van den Berghe willen hun appartement verhuren via uw makelaarskantoor. Het appartement is gelegen in een Vlaamse, witte buurt en zou voor € 650 verhuurd worden. Ze geven jou ook nog de volgende boodschap mee: “We willen het appartement snel verhuren, het is beetje bouwvallig en gelegen in een ruige buurt daarom is het zo goedkoop”.	4	4	4	4	4	1	4	4	1	4	7	4	4	4	4	4	1	4	4	4	4	7	4	4	4	4	4	1	4	4	4	4	7	4	4	4	4	4	1	4	4	1	4	7
60	R_27Ne6mZDRL0TuQR	Meneer en Mevrouw Van den Berghe willen hun appartement verhuren via uw makelaarskantoor. Het appartement is gelegen in een buurt met veel migranten en zou voor € 650 verhuurd worden. Ze geven jou ook nog de volgende boodschap mee: “We hebben slechte ervaringen gehad met allochtonen, en willen daarom niet aan allochtonen verhuren”.	6	6	6	4	4	5	4	4	2	5	6	6	6	6	4	4	1	3	4	2	5	6	5	2	2	5	4	3	5	4	3	5	6	7	1	1	6	4	1	4	4	2	5	5
60	R_1Egi3ltrFdr0LGV	Meneer en Mevrouw Van den Berghe willen hun appartement verhuren via uw makelaarskantoor. Het appartement is gelegen in een buurt met veel migranten en zou voor € 1050 verhuurd worden. Ze geven jou ook nog de volgende boodschap mee: “De buurman heeft slechte ervaringen gehad met verhuren aan allochtonen, wij willen dat niet”.	4	6	5	4	4	5	3	4	2	5	6	6	6	6	4	4	2	2	4	2	3	7	4	4	4	4	4	5	6	4	2	6	3	4	3	3	4	4	2	5	4	2	5	5
60	R_vpZG9FiP9KZVN6N	Meneer en Mevrouw Van den Berghe willen hun appartement verhuren via uw makelaarskantoor.Het appartement is gelegen in een buurt met veel migranten en zou voor € 650 verhuurd worden. Ze geven jou ook nog de volgende boodschap mee: “De buurman heeft slechte ervaringen gehad met verhuren aan allochtonen, wij willen dat niet”.	6	6	6	4	6	2	3	6	2	7	6	7	6	7	4	6	2	4	6	2	7	6	4	2	3	5	4	4	5	4	4	7	4	6	4	3	6	6	1	5	6	2	6	6
60	R_22o7JivchAu4cTk	Meneer en Mevrouw Van den Berghe willen hun appartement verhuren via uw makelaarskantoor. Het appartement is gelegen in een Vlaamse, witte buurt en zou voor € 1050 verhuurd worden. Ze geven jou ook nog de volgende boodschap mee: “We hebben slechte ervaringen gehad met allochtonen, en willen daarom niet aan allochtonen verhuren”.	4	6	6	6	4	3	6	4	2	6	5	4	6	6	6	4	1	6	4	2	6	6	6	1	2	1	5	3	2	4	4	6	2	4	2	2	2	4	1	3	4	5	6	3
60	R_aWRq1mg1gLuaoN3	Meneer en Mevrouw Van den Berghe willen hun appartement verhuren via uw makelaarskantoor. Het appartement is gelegen in een Vlaamse, witte buurt en zou voor € 650 verhuurd worden. Ze geven jou ook nog de volgende boodschap mee: “We willen enkel rustige, propere huurders die geen overlast bezorgen”.	4	4	4	4	4	5	4	4	4	5	4	4	4	4	4	4	3	5	4	3	5	4	6	3	4	1	4	6	3	4	4	6	4	4	3	3	3	4	1	3	4	4	5	4
60	R_1LNfadKHePKYX0v	Meneer en Mevrouw Van den Berghe willen hun appartement verhuren via uw makelaarskantoor. Het appartement is gelegen in een Vlaamse, witte buurt en zou voor € 650 verhuurd worden. Ze geven jou ook nog de volgende boodschap mee: “We hebben slechte ervaringen gehad met allochtonen, en willen daarom niet aan allochtonen verhuren”.	4	5	5	5	4	2	5	5	3	7	7	4	4	5	5	4	2	4	5	2	7	7	4	2	2	3	4	5	3	5	4	7	7	4	2	2	4	4	3	3	5	4	7	7
60	R_3Mm74ubVwx8GbIK	Meneer en Mevrouw Van den Berghe willen hun appartement verhuren via uw makelaarskantoor. Het appartement is gelegen in een Vlaamse, witte buurt en zou voor € 650 verhuurd worden. Ze geven jou ook nog de volgende boodschap mee: “We willen enkel rustige, propere huurders die geen overlast bezorgen”.	5	4	4	4	5	4	5	5	2	5	5	5	6	6	6	6	5	4	4	3	6	5	4	6	6	6	5	4	7	3	4	5	5	5	6	4	5	5	5	6	6	5	5	4
60	R_22Y6ThJkTcC1CwK	Meneer en Mevrouw Van den Berghe willen hun appartement verhuren via uw makelaarskantoor. Het appartement is gelegen in een Vlaamse, witte buurt en zou voor € 1050 verhuurd worden. Ze geven jou ook nog de volgende boodschap mee: “De buurman heeft slechte ervaringen gehad met verhuren aan allochtonen, wij willen dat niet”.	4	4	4	4	4	6	4	4	4	7	7	4	4	4	4	4	3	4	4	4	7	7	4	2	2	1	4	6	1	4	4	7	3	4	2	3	3	4	3	3	4	4	7	3
60	R_3GcBUIGM46ofKl0	Meneer en Mevrouw Van den Berghe willen hun appartement verhuren via uw makelaarskantoor. Het appartement is gelegen in een Vlaamse, witte buurt en zou voor € 1050 verhuurd worden. Ze geven jou ook nog de volgende boodschap mee: “We hebben slechte ervaringen gehad met allochtonen, en willen daarom niet aan allochtonen verhuren”.	4	5	5	4	4	3	2	3	2	5	4	5	6	4	4	4	2	4	3	2	6	5	4	2	2	5	4	5	5	4	3	5	3	4	3	2	4	4	2	4	4	2	6	5
60	R_ZgA3tlBxrIgOOD7	Meneer en Mevrouw Van den Berghe willen hun appartement verhuren via uw makelaarskantoor. Het appartement is gelegen in een buurt met veel migranten en zou voor € 650 verhuurd worden. Ze geven jou ook nog de volgende boodschap mee: “We hebben slechte ervaringen gehad met allochtonen, en willen daarom niet aan allochtonen verhuren”.	3	3	4	4	4	6	4	4	4	6	3	6	6	4	4	5	3	4	4	4	6	5	4	5	4	5	4	6	5	4	4	6	3	5	5	4	6	4	2	5	4	4	6	6
60	R_12FMEC3036OVoRc	Meneer en Mevrouw Van den Berghe willen hun appartement verhuren via uw makelaarskantoor. Het appartement is gelegen in een Vlaamse, witte buurt en zou voor € 650 verhuurd worden. Ze geven jou ook nog de volgende boodschap mee: “De buurman heeft slechte ervaringen gehad met verhuren aan allochtonen, wij willen dat niet”.	6	5	6	6	6	1	6	5	2	5	7	5	7	7	6	5	1	6	5	1	6	7	3	1	1	1	4	5	2	4	4	6	6	6	1	1	2	6	1	3	5	2	5	6
60	R_2waziw3VNLjAlPt	Meneer en Mevrouw Van den Berghe willen hun appartement verhuren via uw makelaarskantoor. Het appartement is gelegen in een Vlaamse, witte buurt en zou voor € 650 verhuurd worden. Ze geven jou ook nog de volgende boodschap mee: “We willen het appartement snel verhuren, het is beetje bouwvallig en gelegen in een ruige buurt daarom is het zo goedkoop”.	4	4	2	6	5	4	5	4	5	3	6	6	6	5	4	5	3	5	5	3	3	6	4	4	4	3	5	3	3	5	5	5	6	6	6	5	4	6	1	4	6	2	3	7
60	R_1PUGww9bSOKHbrw	Meneer en Mevrouw Van den Berghe willen hun appartement verhuren via uw makelaarskantoor. Het appartement is gelegen in een buurt met veel migranten en zou voor € 1050 verhuurd worden. Ze geven jou ook nog de volgende boodschap mee: “We willen enkel rustige, propere huurders die geen overlast bezorgen”.	6	6	4	4	4	2	4	6	2	4	6	6	6	4	6	4	2	6	6	2	4	6	6	6	4	6	4	4	6	6	2	4	6	6	6	6	6	4	2	6	6	2	4	6
60	R_DpBHvfJk5Eq19ip	Meneer en Mevrouw Van den Berghe willen hun appartement verhuren via uw makelaarskantoor. Het appartement is gelegen in een buurt met veel migranten en zou voor € 650 verhuurd worden. Ze geven jou ook nog de volgende boodschap mee: “We willen het appartement snel verhuren, het is beetje bouwvallig en gelegen in een ruige buurt daarom is het zo goedkoop”.	5	6	4	3	5	3	3	5	3	5	6	5	5	5	2	5	2	2	5	3	5	5	5	5	4	3	5	3	3	5	3	6	6	5	5	5	3	5	1	3	5	3	5	6
60	R_2dLVdh99t24fa2O	Meneer en Mevrouw Van den Berghe willen hun appartement verhuren via uw makelaarskantoor. Het appartement is gelegen in een buurt met veel migranten en zou voor € 1050 verhuurd worden. Ze geven jou ook nog de volgende boodschap mee: “We hebben slechte ervaringen gehad met allochtonen, en willen daarom niet aan allochtonen verhuren”.	4	4	4	4	4	5	4	4	4	7	5	5	4	4	4	4	3	4	4	2	7	6	5	4	4	4	4	4	4	4	2	7	5	6	3	4	4	4	3	4	4	4	7	4
60	R_1o2axHhRseRKwsl	Meneer en Mevrouw Van den Berghe willen hun appartement verhuren via uw makelaarskantoor. Het appartement is gelegen in een Vlaamse, witte buurt en zou voor € 1050 verhuurd worden. Ze geven jou ook nog de volgende boodschap mee: “De buurman heeft slechte ervaringen gehad met verhuren aan allochtonen, wij willen dat niet”.	7	7	7	7	7	5	7	7	6	4	4	7	7	7	7	7	5	7	7	1	4	7	7	5	7	7	7	7	7	7	6	4	4	7	6	7	7	7	4	7	7	6	4	7
60	R_1BOXUMRx2oo8i8X	Meneer en Mevrouw Van den Berghe willen hun appartement verhuren via uw makelaarskantoor. Het appartement is gelegen in een buurt met veel migranten en zou voor € 650 verhuurd worden. Ze geven jou ook nog de volgende boodschap mee: “We willen enkel rustige, propere huurders die geen overlast bezorgen”.	6	6	4	4	4	4	4	4	4	4	6	4	5	4	4	4	2	4	4	3	4	6	4	4	4	4	5	2	4	6	2	4	6	4	4	4	4	4	2	4	6	2	4	5
60	R_1r3sUCspdhn0Pz2	Meneer en Mevrouw Van den Berghe willen hun appartement verhuren via uw makelaarskantoor. Het appartement is gelegen in een Vlaamse, witte buurt en zou voor € 1050 verhuurd worden. Ze geven jou ook nog de volgende boodschap mee: “We hebben slechte ervaringen gehad met allochtonen, en willen daarom niet aan allochtonen verhuren”.	5	6	6	5	5	4	6	5	3	3	6	7	7	5	7	4	1	7	4	3	3	7	6	2	2	3	4	5	3	6	4	6	3	6	2	2	3	4	1	3	5	4	3	6
60	R_2PmPMAmVzpaO09b	Meneer en Mevrouw Van den Berghe willen hun appartement verhuren via uw makelaarskantoor. Het appartement is gelegen in een buurt met veel migranten en zou voor € 1050 verhuurd worden. Ze geven jou ook nog de volgende boodschap mee: “De buurman heeft slechte ervaringen gehad met verhuren aan allochtonen, wij willen dat niet”.	5	5	4	5	5	7	4	5	5	6	6	4	6	3	3	6	4	2	5	5	5	6	5	4	4	6	5	7	5	4	5	5	5	5	5	4	4	3	5	3	5	4	3	2
60	R_1DB9ecf5HHGoOXH	Meneer en Mevrouw Van den Berghe willen hun appartement verhuren via uw makelaarskantoor. Het appartement is gelegen in een buurt met veel migranten en zou voor € 650 verhuurd worden. Ze geven jou ook nog de volgende boodschap mee: “We willen het appartement snel verhuren, het is beetje bouwvallig en gelegen in een ruige buurt daarom is het zo goedkoop”.	4	4	5	3	5	5	3	4	2	7	5	5	5	5	3	5	2	3	5	3	7	5	3	4	5	5	4	5	5	4	5	7	5	5	5	5	3	5	3	3	5	3	7	5
60	R_0ks9qYneToEBBrX	Meneer en Mevrouw Van den Berghe willen hun appartement verhuren via uw makelaarskantoor. Het appartement is gelegen in een Vlaamse, witte buurt en zou voor € 650 verhuurd worden. Ze geven jou ook nog de volgende boodschap mee: “We hebben slechte ervaringen gehad met allochtonen, en willen daarom niet aan allochtonen verhuren”.	5	5	6	6	5	5	6	6	2	4	6	6	7	7	6	5	2	6	5	2	5	6	2	3	3	4	5	4	5	6	6	6	6	4	3	3	5	4	1	6	4	5	6	5
60	R_1eOBBg3utXEFR8F	Meneer en Mevrouw Van den Berghe willen hun appartement verhuren via uw makelaarskantoor. Het appartement is gelegen in een buurt met veel migranten en zou voor € 1050 verhuurd worden. Ze geven jou ook nog de volgende boodschap mee: “We willen enkel rustige, propere huurders die geen overlast bezorgen”.	3	2	4	4	4	6	4	4	4	6	3	7	5	4	4	4	2	4	5	4	6	5	4	3	4	5	4	6	6	4	5	6	4	3	3	4	5	4	2	5	4	5	6	5
60	R_22DJllsfrSp6dJs	Meneer en Mevrouw Van den Berghe willen hun appartement verhuren via uw makelaarskantoor.Het appartement is gelegen in een buurt met veel migranten en zou voor € 650 verhuurd worden. Ze geven jou ook nog de volgende boodschap mee: “De buurman heeft slechte ervaringen gehad met verhuren aan allochtonen, wij willen dat niet”.	5	4	4	3	4	5	3	4	3	3	3	5	5	4	3	4	2	3	4	2	2	5	5	4	4	5	4	5	5	4	4	3	5	5	4	4	5	4	3	5	4	4	3	5
61	R_2U438BOagmq0lE5	Meneer en Mevrouw Van den Berghe willen hun appartement verhuren via uw makelaarskantoor. Het appartement is gelegen in een Vlaamse, witte buurt en zou voor ‚Ç¨ 650 verhuurd worden. Ze geven jou ook nog de volgende boodschap mee: ‚ÄúDe buurman heeft slechte ervaringen gehad met verhuren aan allochtonen, wij willen dat niet‚Äù.	7	7	7	7	5	1	7	5	1	1	7	5	7	7	7	5	1	5	5	4	1	7	7	1	1	5	5	1	5	5	3	3	7	7	1	1	6	7	1	7	7	3	1	7
61	R_1ocfqbiXTVOt0zn	Meneer en Mevrouw Van den Berghe willen hun appartement verhuren via uw makelaarskantoor. Het appartement is gelegen in een Vlaamse, witte buurt en zou voor ‚Ç¨ 1050 verhuurd worden. Ze geven jou ook nog de volgende boodschap mee: ‚ÄúWe willen enkel rustige, propere huurders die geen overlast bezorgen‚Äù.	7	7	7	7	7	2	7	7	1	6	6	7	7	7	7	7	1	7	7	1	6	7	7	5	5	3	7	5	3	7	6	6	5	7	6	7	3	7	1	3	7	2	5	5
61	R_1P7uoM4Wp1niycK	Meneer en Mevrouw Van den Berghe willen hun appartement verhuren via uw makelaarskantoor. Het appartement is gelegen in een Vlaamse, witte buurt en zou voor ‚Ç¨ 1050 verhuurd worden. Ze geven jou ook nog de volgende boodschap mee: ‚ÄúDe buurman heeft slechte ervaringen gehad met verhuren aan allochtonen, wij willen dat niet‚Äù.	6	6	6	6	5	3	5	6	2	4	6	6	6	6	6	6	2	6	6	2	2	6	5	3	2	3	6	2	3	6	2	2	5	6	2	2	3	6	2	5	7	2	4	6
61	R_1qUPd9cPnqX1ljF	Meneer en Mevrouw Van den Berghe willen hun appartement verhuren via uw makelaarskantoor. Het appartement is gelegen in een buurt met veel migranten en zou voor ‚Ç¨ 1050 verhuurd worden. Ze geven jou ook nog de volgende boodschap mee: ‚ÄúDe buurman heeft slechte ervaringen gehad met verhuren aan allochtonen, wij willen dat niet‚Äù.	4	7	7	4	4	1	4	4	4	7	7	7	7	7	4	4	1	4	4	4	7	7	7	2	3	6	4	1	6	4	4	7	7	7	3	3	6	4	1	5	4	4	7	7
61	R_1k2mf6nMQPMS6KU	Meneer en Mevrouw Van den Berghe willen hun appartement verhuren via uw makelaarskantoor. Het appartement is gelegen in een buurt met veel migranten en zou voor ‚Ç¨ 1050 verhuurd worden. Ze geven jou ook nog de volgende boodschap mee: ‚ÄúWe hebben slechte ervaringen gehad met allochtonen, en willen daarom niet aan allochtonen verhuren‚Äù.	4	5	5	4	4	6	5	4	2	5	4	5	5	5	4	5	2	4	4	2	5	5	3	2	2	6	4	6	6	4	6	5	3	3	1	1	6	4	4	6	4	6	5	3
61	R_29iicvCAerA5Ndx	Meneer en Mevrouw Van den Berghe willen hun appartement verhuren via uw makelaarskantoor. Het appartement is gelegen in een Vlaamse, witte buurt en zou voor ‚Ç¨ 650 verhuurd worden. Ze geven jou ook nog de volgende boodschap mee: ‚ÄúWe willen het appartement snel verhuren, het is beetje bouwvallig en gelegen in een ruige buurt daarom is het zo goedkoop‚Äù.	4	4	4	4	4	4	4	4	4	6	4	4	4	4	4	4	3	4	4	4	4	4	4	4	4	4	4	4	4	4	4	4	4	4	4	4	4	4	4	4	4	4	5	4
61	R_2cdcOtCfXoZxirf	Meneer en Mevrouw Van den Berghe willen hun appartement verhuren via uw makelaarskantoor. Het appartement is gelegen in een Vlaamse, witte buurt en zou voor ‚Ç¨ 1050 verhuurd worden. Ze geven jou ook nog de volgende boodschap mee: ‚ÄúWe hebben slechte ervaringen gehad met allochtonen, en willen daarom niet aan allochtonen verhuren‚Äù.	3	3	4	3	3	5	3	3	5	5	5	4	3	3	4	3	4	3	3	5	5	5	5	3	4	3	3	5	3	3	3	5	6	3	3	4	4	3	5	3	4	5	5	5
61	R_3HMu0hlSwYiXx4o	Meneer en Mevrouw Van den Berghe willen hun appartement verhuren via uw makelaarskantoor. Het appartement is gelegen in een buurt met veel migranten en zou voor ‚Ç¨ 650 verhuurd worden. Ze geven jou ook nog de volgende boodschap mee: ‚ÄúWe willen enkel rustige, propere huurders die geen overlast bezorgen‚Äù.	4	5	5	3	5	3	5	5	2	6	6	5	5	6	6	6	2	5	6	5	5	6	6	6	5	6	6	2	6	6	5	5	7	6	6	5	6	5	1	6	5	5	6	7
61	R_a5GnQUImfdihEBz	Meneer en Mevrouw Van den Berghe willen hun appartement verhuren via uw makelaarskantoor. Het appartement is gelegen in een buurt met veel migranten en zou voor ‚Ç¨ 1050 verhuurd worden. Ze geven jou ook nog de volgende boodschap mee: ‚ÄúWe willen enkel rustige, propere huurders die geen overlast bezorgen‚Äù.	4	3	3	3	6	7	3	6	3	5	4	7	6	5	3	5	2	2	6	2	3	6	3	1	1	7	3	7	7	4	5	7	3	3	3	5	7	4	2	5	4	5	7	5
61	R_DenRxH6Qzof00fv	Meneer en Mevrouw Van den Berghe willen hun appartement verhuren via uw makelaarskantoor. Het appartement is gelegen in een buurt met veel migranten en zou voor ‚Ç¨ 650 verhuurd worden. Ze geven jou ook nog de volgende boodschap mee: ‚ÄúWe willen het appartement snel verhuren, het is beetje bouwvallig en gelegen in een ruige buurt daarom is het zo goedkoop‚Äù.	6	7	6	2	4	1	2	4	2	5	7	7	7	6	2	4	1	4	5	2	5	7	4	4	4	6	4	5	6	6	4	6	7	5	4	4	6	4	2	5	5	4	5	7
61	R_27euXzjLIPtHysO	Meneer en Mevrouw Van den Berghe willen hun appartement verhuren via uw makelaarskantoor. Het appartement is gelegen in een Vlaamse, witte buurt en zou voor ‚Ç¨ 1050 verhuurd worden. Ze geven jou ook nog de volgende boodschap mee: ‚ÄúWe willen enkel rustige, propere huurders die geen overlast bezorgen‚Äù.	5	6	5	4	5	2	6	6	2	4	7	7	7	6	4	6	1	4	4	3	1	7	6	6	5	4	5	2	4	5	2	5	6	7	6	6	4	5	2	4	5	3	2	7
61	R_21unMy9QGG6bwgn	Meneer en Mevrouw Van den Berghe willen hun appartement verhuren via uw makelaarskantoor. Het appartement is gelegen in een buurt met veel migranten en zou voor ‚Ç¨ 650 verhuurd worden. Ze geven jou ook nog de volgende boodschap mee: ‚ÄúWe hebben slechte ervaringen gehad met allochtonen, en willen daarom niet aan allochtonen verhuren‚Äù.	5	6	6	3	4	3	3	4	2	4	5	6	6	6	3	4	1	3	4	1	3	6	6	1	1	4	4	2	5	4	6	6	3	5	3	3	4	4	2	3	4	4	3	6
61	R_1gGB2VdOR6rE98e	Meneer en Mevrouw Van den Berghe willen hun appartement verhuren via uw makelaarskantoor. Het appartement is gelegen in een Vlaamse, witte buurt en zou voor ‚Ç¨ 1050 verhuurd worden. Ze geven jou ook nog de volgende boodschap mee: ‚ÄúWe hebben slechte ervaringen gehad met allochtonen, en willen daarom niet aan allochtonen verhuren‚Äù.	4	5	5	5	4	5	5	5	3	3	5	5	5	5	5	4	3	5	5	3	3	5	3	2	2	3	4	4	3	4	3	4	3	4	3	2	3	4	3	3	5	3	3	5
61	R_1eCQRQV6IVwMAvj	Meneer en Mevrouw Van den Berghe willen hun appartement verhuren via uw makelaarskantoor. Het appartement is gelegen in een Vlaamse, witte buurt en zou voor ‚Ç¨ 1050 verhuurd worden. Ze geven jou ook nog de volgende boodschap mee: ‚ÄúDe buurman heeft slechte ervaringen gehad met verhuren aan allochtonen, wij willen dat niet‚Äù.	4	5	5	6	5	5	6	4	1	5	5	4	5	6	6	5	1	6	5	1	5	6	4	1	1	2	5	6	3	4	5	6	3	4	1	1	2	4	1	2	4	6	6	2
61	R_1BXiBwrhF1V8zkg	Meneer en Mevrouw Van den Berghe willen hun appartement verhuren via uw makelaarskantoor. Het appartement is gelegen in een buurt met veel migranten en zou voor ‚Ç¨ 1050 verhuurd worden. Ze geven jou ook nog de volgende boodschap mee: ‚ÄúDe buurman heeft slechte ervaringen gehad met verhuren aan allochtonen, wij willen dat niet‚Äù.	5	6	4	5	4	5	5	4	4	7	6	4	4	4	6	5	1	4	4	4	7	6	5	3	4	4	4	5	2	4	4	5	5	5	3	4	3	4	1	6	4	4	5	6
61	R_OqF9qalE6he0jol	Meneer en Mevrouw Van den Berghe willen hun appartement verhuren via uw makelaarskantoor. Het appartement is gelegen in een Vlaamse, witte buurt en zou voor ‚Ç¨ 650 verhuurd worden. Ze geven jou ook nog de volgende boodschap mee: ‚ÄúDe buurman heeft slechte ervaringen gehad met verhuren aan allochtonen, wij willen dat niet‚Äù.	6	6	4	5	6	2	5	5	2	2	6	5	6	6	6	6	2	6	6	2	2	6	5	3	5	3	5	2	3	5	2	3	6	5	3	2	3	5	2	3	5	2	2	6
61	R_1NnywdAfTXIWPtS	Meneer en Mevrouw Van den Berghe willen hun appartement verhuren via uw makelaarskantoor. Het appartement is gelegen in een buurt met veel migranten en zou voor ‚Ç¨ 650 verhuurd worden. Ze geven jou ook nog de volgende boodschap mee: ‚ÄúWe hebben slechte ervaringen gehad met allochtonen, en willen daarom niet aan allochtonen verhuren‚Äù.	6	7	7	2	6	2	2	6	2	7	7	5	7	7	2	6	2	2	4	2	7	7	6	1	3	1	6	2	4	7	3	7	7	6	1	2	2	6	2	2	6	2	7	7
61	R_2YEdvQyIrbrjAzk	Meneer en Mevrouw Van den Berghe willen hun appartement verhuren via uw makelaarskantoor. Het appartement is gelegen in een buurt met veel migranten en zou voor ‚Ç¨ 1050 verhuurd worden. Ze geven jou ook nog de volgende boodschap mee: ‚ÄúWe hebben slechte ervaringen gehad met allochtonen, en willen daarom niet aan allochtonen verhuren‚Äù.	4	6	6	4	4	3	4	4	2	5	6	5	6	6	4	4	2	4	4	2	5	6	4	2	2	4	4	3	4	4	4	5	2	4	1	1	4	4	2	4	4	4	6	4
61	R_3s6cuHex35Cfbb6	Meneer en Mevrouw Van den Berghe willen hun appartement verhuren via uw makelaarskantoor. Het appartement is gelegen in een Vlaamse, witte buurt en zou voor ‚Ç¨ 650 verhuurd worden. Ze geven jou ook nog de volgende boodschap mee: ‚ÄúWe willen enkel rustige, propere huurders die geen overlast bezorgen‚Äù.	6	6	6	6	6	2	6	6	2	6	6	6	6	6	6	6	1	6	6	2	6	6	5	4	4	3	6	2	3	5	4	6	6	6	4	3	2	6	2	3	6	3	6	6
61	R_ufyJnRGI1aEVlyF	Meneer en Mevrouw Van den Berghe willen hun appartement verhuren via uw makelaarskantoor. Het appartement is gelegen in een Vlaamse, witte buurt en zou voor ‚Ç¨ 650 verhuurd worden. Ze geven jou ook nog de volgende boodschap mee: ‚ÄúWe willen het appartement snel verhuren, het is beetje bouwvallig en gelegen in een ruige buurt daarom is het zo goedkoop‚Äù.	4	5	5	6	4	2	6	4	1	6	7	4	7	7	5	4	1	5	4	1	3	7	4	2	2	3	4	2	4	6	3	6	6	6	3	5	3	4	1	3	4	5	5	7
61	R_1pxweq2mPjKsG8q	Meneer en Mevrouw Van den Berghe willen hun appartement verhuren via uw makelaarskantoor. Het appartement is gelegen in een buurt met veel migranten en zou voor ‚Ç¨ 650 verhuurd worden. Ze geven jou ook nog de volgende boodschap mee: ‚ÄúWe willen enkel rustige, propere huurders die geen overlast bezorgen‚Äù.	4	4	4	4	4	2	4	4	2	5	5	5	5	4	4	4	1	5	6	4	5	5	4	4	4	4	4	3	4	4	4	5	5	4	4	4	4	4	2	4	4	4	5	5
61	R_1GKrpAs01anZxm4	Meneer en Mevrouw Van den Berghe willen hun appartement verhuren via uw makelaarskantoor. Het appartement is gelegen in een Vlaamse, witte buurt en zou voor ‚Ç¨ 650 verhuurd worden. Ze geven jou ook nog de volgende boodschap mee: ‚ÄúWe hebben slechte ervaringen gehad met allochtonen, en willen daarom niet aan allochtonen verhuren‚Äù.	6	6	6	6	4	2	4	4	1	7	6	6	7	7	6	4	1	6	4	4	7	6	4	2	1	2	4	1	4	4	5	6	6	7	3	2	3	4	1	3	5	4	7	6
61	R_210MrhMubYfDZ90	Meneer en Mevrouw Van den Berghe willen hun appartement verhuren via uw makelaarskantoor. Het appartement is gelegen in een Vlaamse, witte buurt en zou voor ‚Ç¨ 1050 verhuurd worden. Ze geven jou ook nog de volgende boodschap mee: ‚ÄúWe willen enkel rustige, propere huurders die geen overlast bezorgen‚Äù.	4	6	4	6	4	5	4	4	4	7	7	4	6	4	7	4	1	6	4	4	7	7	4	1	2	4	4	5	7	4	4	7	7	4	1	1	4	4	1	6	4	4	7	7
61	R_2dXVfaVdto4NayK	Meneer en Mevrouw Van den Berghe willen hun appartement verhuren via uw makelaarskantoor. Het appartement is gelegen in een buurt met veel migranten en zou voor ‚Ç¨ 1050 verhuurd worden. Ze geven jou ook nog de volgende boodschap mee: ‚ÄúWe willen enkel rustige, propere huurders die geen overlast bezorgen‚Äù.	6	6	6	7	5	3	6	5	1	2	6	7	5	7	6	6	1	6	6	1	2	6	5	2	3	3	3	2	3	5	3	5	5	5	3	3	2	4	1	2	4	5	5	3
61	R_1mhjZlySBzOqRpx	Meneer en Mevrouw Van den Berghe willen hun appartement verhuren via uw makelaarskantoor. Het appartement is gelegen in een Vlaamse, witte buurt en zou voor ‚Ç¨ 1050 verhuurd worden. Ze geven jou ook nog de volgende boodschap mee: ‚ÄúWe hebben slechte ervaringen gehad met allochtonen, en willen daarom niet aan allochtonen verhuren‚Äù.	5	6	7	6	6	5	6	6	2	2	6	6	7	7	6	6	1	7	6	6	2	6	6	2	2	5	6	4	5	6	2	2	5	6	1	1	4	6	1	5	7	2	2	5
61	R_3DwKDSshLqqP1yJ	Meneer en Mevrouw Van den Berghe willen hun appartement verhuren via uw makelaarskantoor. Het appartement is gelegen in een buurt met veel migranten en zou voor ‚Ç¨ 650 verhuurd worden. Ze geven jou ook nog de volgende boodschap mee: ‚ÄúWe willen enkel rustige, propere huurders die geen overlast bezorgen‚Äù.	4	3	3	4	4	5	4	4	4	4	3	5	6	6	4	4	2	4	4	2	1	6	3	3	3	5	4	5	5	4	4	4	3	4	3	5	5	4	2	5	4	4	4	5
61	R_1QcJoHoabJsoIDX	Meneer en Mevrouw Van den Berghe willen hun appartement verhuren via uw makelaarskantoor. Het appartement is gelegen in een Vlaamse, witte buurt en zou voor ‚Ç¨ 650 verhuurd worden. Ze geven jou ook nog de volgende boodschap mee: ‚ÄúWe willen het appartement snel verhuren, het is beetje bouwvallig en gelegen in een ruige buurt daarom is het zo goedkoop‚Äù.	6	7	5	4	4	2	5	4	3	5	5	4	5	5	5	5	5	5	4	4	5	5	5	6	5	5	4	2	5	4	5	5	6	7	7	5	5	4	1	5	4	4	4	5
61	R_8p3ZoHmlMe6aDRL	Meneer en Mevrouw Van den Berghe willen hun appartement verhuren via uw makelaarskantoor. Het appartement is gelegen in een Vlaamse, witte buurt en zou voor ‚Ç¨ 650 verhuurd worden. Ze geven jou ook nog de volgende boodschap mee: ‚ÄúWe hebben slechte ervaringen gehad met allochtonen, en willen daarom niet aan allochtonen verhuren‚Äù.	5	5	5	4	4	5	4	4	4	4	4	5	5	5	4	4	2	4	4	4	5	5	5	2	3	5	4	5	6	4	4	4	5	4	1	2	6	4	2	6	6	4	3	6
61	R_Uc2XNKLdSFftJQZ	Meneer en Mevrouw Van den Berghe willen hun appartement verhuren via uw makelaarskantoor. Het appartement is gelegen in een Vlaamse, witte buurt en zou voor ‚Ç¨ 650 verhuurd worden. Ze geven jou ook nog de volgende boodschap mee: ‚ÄúDe buurman heeft slechte ervaringen gehad met verhuren aan allochtonen, wij willen dat niet‚Äù.	5	6	6	6	4	5	5	5	4	4	5	6	7	6	5	4	2	6	5	2	4	6	4	2	2	4	4	5	4	4	4	5	4	4	2	2	4	4	2	3	4	4	4	4
61	R_ueONPAAlhFx0kmt	Meneer en Mevrouw Van den Berghe willen hun appartement verhuren via uw makelaarskantoor. Het appartement is gelegen in een buurt met veel migranten en zou voor ‚Ç¨ 650 verhuurd worden. Ze geven jou ook nog de volgende boodschap mee: ‚ÄúWe hebben slechte ervaringen gehad met allochtonen, en willen daarom niet aan allochtonen verhuren‚Äù.	4	6	6	3	5	3	3	4	2	4	7	4	6	6	3	4	1	3	4	3	5	5	4	3	2	5	4	5	6	4	4	7	5	4	3	1	5	5	2	6	4	4	6	5
61	R_1lmIXe6OvCM0kSh	Meneer en Mevrouw Van den Berghe willen hun appartement verhuren via uw makelaarskantoor. Het appartement is gelegen in een buurt met veel migranten en zou voor ‚Ç¨ 650 verhuurd worden. Ze geven jou ook nog de volgende boodschap mee: ‚ÄúWe willen het appartement snel verhuren, het is beetje bouwvallig en gelegen in een ruige buurt daarom is het zo goedkoop‚Äù.	4	4	5	4	4	3	4	5	4	7	7	4	4	4	4	5	3	4	5	4	7	7	4	4	4	4	4	3	4	5	3	7	7	4	4	4	3	5	2	4	5	4	7	7
61	R_1MMWq9KiXR33NpV	Meneer en Mevrouw Van den Berghe willen hun appartement verhuren via uw makelaarskantoor. Het appartement is gelegen in een Vlaamse, witte buurt en zou voor ‚Ç¨ 650 verhuurd worden. Ze geven jou ook nog de volgende boodschap mee: ‚ÄúWe willen enkel rustige, propere huurders die geen overlast bezorgen‚Äù.	5	4	6	6	5	5	6	4	2	7	5	6	5	5	6	6	2	6	5	2	6	6	5	5	4	4	6	1	3	6	2	7	6	6	6	4	4	6	1	3	6	3	7	6
61	R_3G6sZULXswLQYuu	Meneer en Mevrouw Van den Berghe willen hun appartement verhuren via uw makelaarskantoor.Het appartement is gelegen in een buurt met veel migranten en zou voor ‚Ç¨ 650 verhuurd worden. Ze geven jou ook nog de volgende boodschap mee: ‚ÄúDe buurman heeft slechte ervaringen gehad met verhuren aan allochtonen, wij willen dat niet‚Äù.	4	5	5	5	4	4	5	4	4	5	6	4	5	5	4	4	4	5	4	4	5	6	4	3	4	4	4	4	4	4	4	5	6	4	3	3	4	4	4	4	4	5	5	6
61	R_1rr9RwxVxBklEy2	Meneer en Mevrouw Van den Berghe willen hun appartement verhuren via uw makelaarskantoor. Het appartement is gelegen in een Vlaamse, witte buurt en zou voor ‚Ç¨ 1050 verhuurd worden. Ze geven jou ook nog de volgende boodschap mee: ‚ÄúDe buurman heeft slechte ervaringen gehad met verhuren aan allochtonen, wij willen dat niet‚Äù.	7	4	4	4	4	5	4	4	4	7	7	6	5	4	4	5	4	4	4	4	7	7	7	4	3	3	4	5	5	4	4	7	7	7	4	4	4	4	2	4	4	4	7	7
61	R_2yezHlTHpxJ0YgZ	Meneer en Mevrouw Van den Berghe willen hun appartement verhuren via uw makelaarskantoor. Het appartement is gelegen in een buurt met veel migranten en zou voor ‚Ç¨ 1050 verhuurd worden. Ze geven jou ook nog de volgende boodschap mee: ‚ÄúWe hebben slechte ervaringen gehad met allochtonen, en willen daarom niet aan allochtonen verhuren‚Äù.	4	4	4	4	4	5	4	4	4	7	6	4	4	4	4	4	2	4	4	4	7	7	4	4	4	4	4	5	4	4	4	7	7	6	3	4	4	4	2	4	4	4	7	7
61	R_1GxKER2sIWr3s3Z	Meneer en Mevrouw Van den Berghe willen hun appartement verhuren via uw makelaarskantoor. Het appartement is gelegen in een buurt met veel migranten en zou voor ‚Ç¨ 650 verhuurd worden. Ze geven jou ook nog de volgende boodschap mee: ‚ÄúWe hebben slechte ervaringen gehad met allochtonen, en willen daarom niet aan allochtonen verhuren‚Äù.	6	6	5	4	4	2	5	4	2	7	6	4	6	6	2	4	1	3	4	2	6	6	4	1	1	7	4	5	7	4	5	6	2	4	1	1	7	4	1	7	4	4	7	6
61	R_1qevEPvXXNjzipN	Meneer en Mevrouw Van den Berghe willen hun appartement verhuren via uw makelaarskantoor. Het appartement is gelegen in een buurt met veel migranten en zou voor ‚Ç¨ 650 verhuurd worden. Ze geven jou ook nog de volgende boodschap mee: ‚ÄúWe willen enkel rustige, propere huurders die geen overlast bezorgen‚Äù.	4	4	4	4	4	5	4	4	3	5	6	4	6	4	3	4	3	4	4	3	6	5	5	3	4	4	4	5	4	5	4	6	6	5	4	4	4	4	3	4	4	3	6	6
61	R_2PC0ZUCvjgDLv8A	Meneer en Mevrouw Van den Berghe willen hun appartement verhuren via uw makelaarskantoor. Het appartement is gelegen in een Vlaamse, witte buurt en zou voor ‚Ç¨ 1050 verhuurd worden. Ze geven jou ook nog de volgende boodschap mee: ‚ÄúWe hebben slechte ervaringen gehad met allochtonen, en willen daarom niet aan allochtonen verhuren‚Äù.	4	5	4	4	4	5	4	4	4	7	5	4	5	5	4	4	3	4	4	4	7	5	4	2	3	4	4	5	4	4	4	7	4	4	2	4	4	4	3	4	4	4	7	4
61	R_1Okmk0y85Qr1uC6	Meneer en Mevrouw Van den Berghe willen hun appartement verhuren via uw makelaarskantoor. Het appartement is gelegen in een Vlaamse, witte buurt en zou voor ‚Ç¨ 650 verhuurd worden. Ze geven jou ook nog de volgende boodschap mee: ‚ÄúWe hebben slechte ervaringen gehad met allochtonen, en willen daarom niet aan allochtonen verhuren‚Äù.	3	4	4	4	3	6	5	4	2	7	5	6	5	5	6	6	5	7	5	2	4	6	3	1	2	3	4	7	2	3	5	5	5	4	1	1	3	4	1	4	4	5	5	5
61	R_3hou4J4FWFnYQNK	Meneer en Mevrouw Van den Berghe willen hun appartement verhuren via uw makelaarskantoor. Het appartement is gelegen in een buurt met veel migranten en zou voor ‚Ç¨ 1050 verhuurd worden. Ze geven jou ook nog de volgende boodschap mee: ‚ÄúWe willen enkel rustige, propere huurders die geen overlast bezorgen‚Äù.	3	3	5	3	3	6	3	4	3	3	2	6	6	6	4	6	3	3	4	2	6	5	2	3	3	5	2	6	6	3	6	4	2	4	5	5	6	5	2	6	4	3	4	5
61	R_4UT86MIV6xf5DG1	Meneer en Mevrouw Van den Berghe willen hun appartement verhuren via uw makelaarskantoor. Het appartement is gelegen in een Vlaamse, witte buurt en zou voor ‚Ç¨ 650 verhuurd worden. Ze geven jou ook nog de volgende boodschap mee: ‚ÄúWe willen het appartement snel verhuren, het is beetje bouwvallig en gelegen in een ruige buurt daarom is het zo goedkoop‚Äù.	2	2	3	4	3	6	5	4	5	6	3	6	5	5	4	5	2	4	4	4	4	6	2	2	2	4	3	6	4	4	4	4	2	6	6	4	4	6	2	4	4	2	2	6
61	R_1BUUiWxupEqKadH	Meneer en Mevrouw Van den Berghe willen hun appartement verhuren via uw makelaarskantoor. Het appartement is gelegen in een Vlaamse, witte buurt en zou voor ‚Ç¨ 650 verhuurd worden. Ze geven jou ook nog de volgende boodschap mee: ‚ÄúWe willen enkel rustige, propere huurders die geen overlast bezorgen‚Äù.	7	6	4	5	4	1	5	4	1	7	7	7	6	4	5	4	1	5	4	1	7	7	7	5	4	3	5	1	6	4	1	6	7	7	3	4	3	4	1	3	4	1	6	7
61	R_2QRp949Rf0FCRYT	Meneer en Mevrouw Van den Berghe willen hun appartement verhuren via uw makelaarskantoor. Het appartement is gelegen in een Vlaamse, witte buurt en zou voor ‚Ç¨ 650 verhuurd worden. Ze geven jou ook nog de volgende boodschap mee: ‚ÄúDe buurman heeft slechte ervaringen gehad met verhuren aan allochtonen, wij willen dat niet‚Äù.	4	4	5	5	4	5	4	4	4	5	4	5	5	4	4	5	2	6	5	3	5	4	3	3	3	2	3	5	2	4	5	6	3	4	4	4	3	4	1	3	4	4	5	4
61	R_2wGfHbYOnWGBaHc	Meneer en Mevrouw Van den Berghe willen hun appartement verhuren via uw makelaarskantoor. Het appartement is gelegen in een Vlaamse, witte buurt en zou voor ‚Ç¨ 1050 verhuurd worden. Ze geven jou ook nog de volgende boodschap mee: ‚ÄúDe buurman heeft slechte ervaringen gehad met verhuren aan allochtonen, wij willen dat niet‚Äù.	3	2	4	4	4	7	5	4	4	7	5	4	4	4	4	4	2	4	4	4	7	7	3	3	4	3	4	2	4	4	4	7	3	5	5	5	4	5	6	4	4	4	7	7
61	R_OiIn7L4FyzOjEI1	Meneer en Mevrouw Van den Berghe willen hun appartement verhuren via uw makelaarskantoor. Het appartement is gelegen in een Vlaamse, witte buurt en zou voor ‚Ç¨ 1050 verhuurd worden. Ze geven jou ook nog de volgende boodschap mee: ‚ÄúWe willen enkel rustige, propere huurders die geen overlast bezorgen‚Äù.	6	6	6	6	4	3	6	4	2	7	7	6	6	5	5	4	1	5	4	2	7	7	7	3	7	5	7	3	4	4	3	6	7	7	5	6	4	6	1	4	5	2	4	7
61	R_2tg0m1hy0mjaCvX	Meneer en Mevrouw Van den Berghe willen hun appartement verhuren via uw makelaarskantoor. Het appartement is gelegen in een buurt met veel migranten en zou voor ‚Ç¨ 650 verhuurd worden. Ze geven jou ook nog de volgende boodschap mee: ‚ÄúWe willen het appartement snel verhuren, het is beetje bouwvallig en gelegen in een ruige buurt daarom is het zo goedkoop‚Äù.	4	4	4	4	4	5	4	4	4	7	3	4	4	4	4	4	3	4	4	4	7	3	3	4	4	4	3	5	5	3	4	6	3	4	4	4	4	4	3	3	4	4	7	3
61	R_ux09GDgrs0BrZHr	Meneer en Mevrouw Van den Berghe willen hun appartement verhuren via uw makelaarskantoor. Het appartement is gelegen in een buurt met veel migranten en zou voor ‚Ç¨ 1050 verhuurd worden. Ze geven jou ook nog de volgende boodschap mee: ‚ÄúDe buurman heeft slechte ervaringen gehad met verhuren aan allochtonen, wij willen dat niet‚Äù.	6	5	5	4	4	5	4	4	4	7	7	6	5	4	4	4	2	4	4	4	7	6	6	3	4	4	4	5	4	4	4	7	6	6	3	3	4	4	2	4	4	4	7	7
61	R_30vIdXamoyTvF98	Meneer en Mevrouw Van den Berghe willen hun appartement verhuren via uw makelaarskantoor. Het appartement is gelegen in een Vlaamse, witte buurt en zou voor ‚Ç¨ 1050 verhuurd worden. Ze geven jou ook nog de volgende boodschap mee: ‚ÄúDe buurman heeft slechte ervaringen gehad met verhuren aan allochtonen, wij willen dat niet‚Äù.	3	7	6	5	1	5	3	4	2	6	2	6	5	6	7	7	3	6	7	4	1	6	6	6	1	6	5	5	4	7	1	3	5	1	2	4	6	1	4	1	6	2	6	1
61	R_24UeXO13RW72WI1	Meneer en Mevrouw Van den Berghe willen hun appartement verhuren via uw makelaarskantoor. Het appartement is gelegen in een Vlaamse, witte buurt en zou voor ‚Ç¨ 1050 verhuurd worden. Ze geven jou ook nog de volgende boodschap mee: ‚ÄúWe willen enkel rustige, propere huurders die geen overlast bezorgen‚Äù.	4	3	3	6	3	6	6	5	2	6	3	7	7	5	7	5	2	7	4	2	5	7	4	3	3	5	4	6	3	5	5	7	2	5	4	4	5	5	1	5	6	3	7	5
61	R_UB0s6wBQtCaYFTX	Meneer en Mevrouw Van den Berghe willen hun appartement verhuren via uw makelaarskantoor. Het appartement is gelegen in een buurt met veel migranten en zou voor ‚Ç¨ 1050 verhuurd worden. Ze geven jou ook nog de volgende boodschap mee: ‚ÄúWe hebben slechte ervaringen gehad met allochtonen, en willen daarom niet aan allochtonen verhuren‚Äù.	6	4	6	4	4	5	4	5	4	7	7	5	4	5	4	4	1	4	4	3	7	7	4	4	4	4	4	5	4	4	3	7	7	1	3	3	4	4	2	4	4	4	7	7
61	R_3FLFDWoQ9dUNgMX	Meneer en Mevrouw Van den Berghe willen hun appartement verhuren via uw makelaarskantoor. Het appartement is gelegen in een buurt met veel migranten en zou voor ‚Ç¨ 650 verhuurd worden. Ze geven jou ook nog de volgende boodschap mee: ‚ÄúWe hebben slechte ervaringen gehad met allochtonen, en willen daarom niet aan allochtonen verhuren‚Äù.	4	7	5	4	4	1	4	4	1	4	6	6	7	6	4	5	1	3	4	1	4	5	5	3	3	5	4	1	5	4	5	4	5	6	2	3	6	6	2	6	4	2	6	4
61	R_2xM0etOb1Lg8nUe	Meneer en Mevrouw Van den Berghe willen hun appartement verhuren via uw makelaarskantoor. Het appartement is gelegen in een Vlaamse, witte buurt en zou voor ‚Ç¨ 1050 verhuurd worden. Ze geven jou ook nog de volgende boodschap mee: ‚ÄúWe hebben slechte ervaringen gehad met allochtonen, en willen daarom niet aan allochtonen verhuren‚Äù.	7	5	5	4	6	2	5	5	3	5	6	6	6	6	6	6	2	6	4	2	6	4	7	3	3	4	6	2	4	5	3	5	4	7	5	3	4	4	3	3	4	3	5	4
61	R_12zojrOEaH5PJXU	Meneer en Mevrouw Van den Berghe willen hun appartement verhuren via uw makelaarskantoor. Het appartement is gelegen in een Vlaamse, witte buurt en zou voor ‚Ç¨ 650 verhuurd worden. Ze geven jou ook nog de volgende boodschap mee: ‚ÄúWe willen enkel rustige, propere huurders die geen overlast bezorgen‚Äù.	4	5	6	5	4	5	4	4	3	6	5	5	5	5	5	4	1	5	4	4	5	6	4	3	2	3	4	6	4	4	5	5	4	5	3	4	4	4	1	3	6	2	4	5
61	R_3oAaSJbFWG3F8YW	Meneer en Mevrouw Van den Berghe willen hun appartement verhuren via uw makelaarskantoor. Het appartement is gelegen in een buurt met veel migranten en zou voor ‚Ç¨ 1050 verhuurd worden. Ze geven jou ook nog de volgende boodschap mee: ‚ÄúDe buurman heeft slechte ervaringen gehad met verhuren aan allochtonen, wij willen dat niet‚Äù.	6	6	6	4	4	5	4	4	3	6	6	5	5	5	5	4	1	5	4	4	5	6	6	3	4	5	6	5	5	5	4	5	5	6	5	4	5	4	1	5	4	4	5	5
61	R_2cvZjHkyKIxb1vq	Meneer en Mevrouw Van den Berghe willen hun appartement verhuren via uw makelaarskantoor. Het appartement is gelegen in een buurt met veel migranten en zou voor ‚Ç¨ 1050 verhuurd worden. Ze geven jou ook nog de volgende boodschap mee: ‚ÄúWe willen enkel rustige, propere huurders die geen overlast bezorgen‚Äù.	4	4	4	4	4	5	4	4	4	5	5	4	4	4	4	4	1	4	4	4	5	5	4	4	4	4	4	3	4	4	3	5	5	4	4	4	4	4	1	4	4	4	5	5
61	R_1EhyXLd9bYzYxux	Meneer en Mevrouw Van den Berghe willen hun appartement verhuren via uw makelaarskantoor. Het appartement is gelegen in een Vlaamse, witte buurt en zou voor ‚Ç¨ 650 verhuurd worden. Ze geven jou ook nog de volgende boodschap mee: ‚ÄúWe hebben slechte ervaringen gehad met allochtonen, en willen daarom niet aan allochtonen verhuren‚Äù.	4	5	4	4	4	5	4	4	4	5	4	4	6	4	4	4	3	4	4	3	5	4	4	2	1	4	4	5	3	4	4	5	4	4	1	1	3	4	3	3	4	5	5	4
61	R_24kEdslcbaMHh3G	Meneer en Mevrouw Van den Berghe willen hun appartement verhuren via uw makelaarskantoor. Het appartement is gelegen in een buurt met veel migranten en zou voor ‚Ç¨ 650 verhuurd worden. Ze geven jou ook nog de volgende boodschap mee: ‚ÄúWe willen het appartement snel verhuren, het is beetje bouwvallig en gelegen in een ruige buurt daarom is het zo goedkoop‚Äù.	4	4	4	4	4	5	4	4	4	5	4	4	4	4	4	4	2	4	4	4	5	4	4	7	4	4	5	3	4	4	4	7	4	4	5	4	4	4	2	4	5	4	5	4
61	R_3IT5JkSW4v54HTP	Meneer en Mevrouw Van den Berghe willen hun appartement verhuren via uw makelaarskantoor. Het appartement is gelegen in een buurt met veel migranten en zou voor ‚Ç¨ 650 verhuurd worden. Ze geven jou ook nog de volgende boodschap mee: ‚ÄúWe willen enkel rustige, propere huurders die geen overlast bezorgen‚Äù.	6	5	5	4	5	3	3	6	3	4	6	6	6	4	4	6	2	4	6	4	5	5	5	3	3	6	4	3	5	5	4	5	6	5	3	3	6	4	1	5	5	4	4	5
61	R_2AZK4jNevTogaK3	Meneer en Mevrouw Van den Berghe willen hun appartement verhuren via uw makelaarskantoor.Het appartement is gelegen in een buurt met veel migranten en zou voor ‚Ç¨ 650 verhuurd worden. Ze geven jou ook nog de volgende boodschap mee: ‚ÄúDe buurman heeft slechte ervaringen gehad met verhuren aan allochtonen, wij willen dat niet‚Äù.	6	5	5	4	4	5	4	4	4	4	5	4	5	6	4	4	2	4	4	4	4	5	6	3	3	4	4	5	4	4	4	4	4	6	3	3	4	4	2	4	4	4	4	4
61	R_2zx60v3je0E2Pje	Meneer en Mevrouw Van den Berghe willen hun appartement verhuren via uw makelaarskantoor. Het appartement is gelegen in een Vlaamse, witte buurt en zou voor ‚Ç¨ 650 verhuurd worden. Ze geven jou ook nog de volgende boodschap mee: ‚ÄúWe hebben slechte ervaringen gehad met allochtonen, en willen daarom niet aan allochtonen verhuren‚Äù.	1	4	1	7	4	4	6	4	1	7	4	5	5	7	7	5	1	7	5	1	4	7	4	4	1	1	4	3	1	4	4	4	4	1	1	1	1	1	4	1	1	6	4	1
61	R_31t02iTb7SQQq69	Meneer en Mevrouw Van den Berghe willen hun appartement verhuren via uw makelaarskantoor. Het appartement is gelegen in een Vlaamse, witte buurt en zou voor ‚Ç¨ 1050 verhuurd worden. Ze geven jou ook nog de volgende boodschap mee: ‚ÄúWe willen enkel rustige, propere huurders die geen overlast bezorgen‚Äù.	3	4	4	3	3	3	4	4	4	3	4	3	4	3	4	4	5	3	4	3	3	4	4	4	3	3	4	3	4	4	4	3	4	4	3	3	4	4	4	4	3	4	3	3
61	R_116cZ1hn3bzf1ml	Meneer en Mevrouw Van den Berghe willen hun appartement verhuren via uw makelaarskantoor. Het appartement is gelegen in een Vlaamse, witte buurt en zou voor ‚Ç¨ 650 verhuurd worden. Ze geven jou ook nog de volgende boodschap mee: ‚ÄúWe willen enkel rustige, propere huurders die geen overlast bezorgen‚Äù.	4	4	4	4	4	4	4	4	4	4	4	4	4	4	4	4	4	4	4	4	4	4	4	4	4	4	4	4	4	4	4	4	4	4	4	4	4	4	4	4	4	4	4	4
61	R_VXeYaXVyqW6UUff	Meneer en Mevrouw Van den Berghe willen hun appartement verhuren via uw makelaarskantoor. Het appartement is gelegen in een Vlaamse, witte buurt en zou voor ‚Ç¨ 650 verhuurd worden. Ze geven jou ook nog de volgende boodschap mee: ‚ÄúWe willen enkel rustige, propere huurders die geen overlast bezorgen‚Äù.	4	6	4	6	4	4	5	4	5	6	6	4	4	5	4	4	2	4	4	4	4	6	5	3	4	4	3	4	4	4	3	6	6	5	3	4	4	4	2	4	4	4	6	6
61	R_BWhZpFN4hSudCg1	Meneer en Mevrouw Van den Berghe willen hun appartement verhuren via uw makelaarskantoor. Het appartement is gelegen in een Vlaamse, witte buurt en zou voor ‚Ç¨ 1050 verhuurd worden. Ze geven jou ook nog de volgende boodschap mee: ‚ÄúWe hebben slechte ervaringen gehad met allochtonen, en willen daarom niet aan allochtonen verhuren‚Äù.	5	5	4	5	4	2	5	5	3	6	6	4	4	4	4	4	4	4	4	4	4	4	4	4	4	4	4	4	4	4	4	4	4	4	4	4	4	4	2	4	4	4	6	6
61	R_10PENXjeZl0DFDk	Meneer en Mevrouw Van den Berghe willen hun appartement verhuren via uw makelaarskantoor. Het appartement is gelegen in een buurt met veel migranten en zou voor ‚Ç¨ 650 verhuurd worden. Ze geven jou ook nog de volgende boodschap mee: ‚ÄúWe willen enkel rustige, propere huurders die geen overlast bezorgen‚Äù.	4	3	3	3	4	5	3	5	5	6	3	7	6	6	1	5	3	2	6	1	7	6	3	3	3	6	4	5	6	4	5	6	3	5	4	4	6	4	2	6	4	5	6	5
61	R_1F4JjdoAVLiVryp	Meneer en Mevrouw Van den Berghe willen hun appartement verhuren via uw makelaarskantoor. Het appartement is gelegen in een buurt met veel migranten en zou voor ‚Ç¨ 1050 verhuurd worden. Ze geven jou ook nog de volgende boodschap mee: ‚ÄúWe hebben slechte ervaringen gehad met allochtonen, en willen daarom niet aan allochtonen verhuren‚Äù.	5	5	6	4	3	2	4	5	2	7	5	6	5	6	3	4	1	5	3	1	7	5	5	4	3	5	3	3	4	4	5	7	4	4	6	3	6	5	1	6	5	5	7	5
61	R_R2mpY3lAo7CZjDr	Meneer en Mevrouw Van den Berghe willen hun appartement verhuren via uw makelaarskantoor. Het appartement is gelegen in een Vlaamse, witte buurt en zou voor ‚Ç¨ 1050 verhuurd worden. Ze geven jou ook nog de volgende boodschap mee: ‚ÄúWe willen enkel rustige, propere huurders die geen overlast bezorgen‚Äù.	6	6	5	5	5	2	5	6	2	6	7	6	6	6	6	5	2	6	6	2	6	7	4	4	4	5	5	2	5	5	2	6	7	5	5	4	5	5	2	5	5	2	6	7
61	R_AFIgc2QkXnUITvj	Meneer en Mevrouw Van den Berghe willen hun appartement verhuren via uw makelaarskantoor. Het appartement is gelegen in een buurt met veel migranten en zou voor ‚Ç¨ 1050 verhuurd worden. Ze geven jou ook nog de volgende boodschap mee: ‚ÄúWe hebben slechte ervaringen gehad met allochtonen, en willen daarom niet aan allochtonen verhuren‚Äù.	4	5	5	4	6	2	4	5	4	6	6	4	6	5	4	6	2	6	6	2	2	5	6	2	2	5	5	2	4	5	4	4	7	6	2	3	5	4	1	5	4	4	4	6
61	R_C8NBqXlXTJvN1Pb	Meneer en Mevrouw Van den Berghe willen hun appartement verhuren via uw makelaarskantoor.Het appartement is gelegen in een buurt met veel migranten en zou voor ‚Ç¨ 650 verhuurd worden. Ze geven jou ook nog de volgende boodschap mee: ‚ÄúDe buurman heeft slechte ervaringen gehad met verhuren aan allochtonen, wij willen dat niet‚Äù.	6	7	7	4	4	4	3	4	2	4	6	7	7	7	5	6	1	5	6	1	3	6	5	2	1	6	3	4	7	4	4	4	6	4	3	3	6	4	1	6	4	4	5	6
61	R_2TmKDVMPkti9vi2	Meneer en Mevrouw Van den Berghe willen hun appartement verhuren via uw makelaarskantoor. Het appartement is gelegen in een Vlaamse, witte buurt en zou voor ‚Ç¨ 650 verhuurd worden. Ze geven jou ook nog de volgende boodschap mee: ‚ÄúWe hebben slechte ervaringen gehad met allochtonen, en willen daarom niet aan allochtonen verhuren‚Äù.	6	6	6	5	6	1	5	5	3	2	6	6	6	6	6	6	1	5	6	1	1	6	5	4	5	5	5	1	5	5	1	2	5	5	4	5	5	5	1	6	5	5	1	5
61	R_2dzOhG4z56Onzvs	Meneer en Mevrouw Van den Berghe willen hun appartement verhuren via uw makelaarskantoor. Het appartement is gelegen in een Vlaamse, witte buurt en zou voor ‚Ç¨ 650 verhuurd worden. Ze geven jou ook nog de volgende boodschap mee: ‚ÄúDe buurman heeft slechte ervaringen gehad met verhuren aan allochtonen, wij willen dat niet‚Äù.	4	4	4	4	4	3	5	4	3	5	5	4	5	4	6	4	1	4	4	3	4	5	5	3	4	2	4	4	3	4	4	7	4	4	5	4	3	4	2	5	4	3	5	5
61	R_2To4UJeyK5jwAQV	Meneer en Mevrouw Van den Berghe willen hun appartement verhuren via uw makelaarskantoor. Het appartement is gelegen in een buurt met veel migranten en zou voor ‚Ç¨ 1050 verhuurd worden. Ze geven jou ook nog de volgende boodschap mee: ‚ÄúWe willen enkel rustige, propere huurders die geen overlast bezorgen‚Äù.	5	3	5	3	5	5	3	5	3	4	5	5	2	3	4	5	2	2	5	4	5	4	5	2	5	3	5	5	4	5	3	3	5	5	5	5	3	5	3	4	5	3	3	5
61	R_cupPDc60YgSDj8d	Meneer en Mevrouw Van den Berghe willen hun appartement verhuren via uw makelaarskantoor. Het appartement is gelegen in een buurt met veel migranten en zou voor ‚Ç¨ 650 verhuurd worden. Ze geven jou ook nog de volgende boodschap mee: ‚ÄúWe hebben slechte ervaringen gehad met allochtonen, en willen daarom niet aan allochtonen verhuren‚Äù.	4	5	5	4	4	5	4	4	4	5	4	4	7	5	4	4	3	3	4	4	6	4	4	3	3	5	4	5	5	4	4	5	4	4	4	3	6	4	2	5	4	4	5	4
61	R_3G3sK700w9myf9O	Meneer en Mevrouw Van den Berghe willen hun appartement verhuren via uw makelaarskantoor. Het appartement is gelegen in een Vlaamse, witte buurt en zou voor ‚Ç¨ 1050 verhuurd worden. Ze geven jou ook nog de volgende boodschap mee: ‚ÄúDe buurman heeft slechte ervaringen gehad met verhuren aan allochtonen, wij willen dat niet‚Äù.	4	5	5	5	4	6	5	4	4	5	5	4	5	5	5	4	2	5	4	4	5	6	4	3	3	3	5	5	3	4	4	5	5	4	3	3	3	5	2	3	5	4	5	6
61	R_2uEEFa6akLhaiVo	Meneer en Mevrouw Van den Berghe willen hun appartement verhuren via uw makelaarskantoor. Het appartement is gelegen in een buurt met veel migranten en zou voor ‚Ç¨ 650 verhuurd worden. Ze geven jou ook nog de volgende boodschap mee: ‚ÄúWe willen enkel rustige, propere huurders die geen overlast bezorgen‚Äù.	5	5	5	4	4	3	4	4	3	7	5	5	5	6	4	4	1	4	4	2	7	5	5	5	5	4	5	3	4	4	3	7	5	5	5	5	4	4	2	4	4	4	7	5
